# Supplementary material for: The non-pathogenic Escherichia coli strain W secretes SslE via the virulence-associated type II secretion system beta
Source: BMC Microbiol. 2013 Jun 12;13:130. doi: 10.1186/1471-2180-13-130 (PMC3707838; doi:10.1186/1471-2180-13-130)
Supplement: Additional file 3 — Sequences of plasmids used in this study. [file 1471-2180-13-130-S3.zip]

Archive with 8 entries (8 files):
- pRH154.gbk
- pMSD6.gbk
- pMSD7.gbk
- pMSD8.gbk
- pRH21.gbk
- pRH31.gbk
- pRH153.gbk
- Plasmid sequence information.pdf
