# Supplementary material for: The non-pathogenic Escherichia coli strain W secretes SslE via the virulence-associated type II secretion system beta
Source: BMC Microbiol. 2013 Jun 12;13:130. doi: 10.1186/1471-2180-13-130 (PMC3707838; doi:10.1186/1471-2180-13-130)
Supplement: Additional file 3 — Sequences of plasmids used in this study. [file 1471-2180-13-130-S3.zip › pRH154.gbk]

LOCUS       pRH154                 10553 bp    DNA     circular     23-FEB-2013
FEATURES             Location/Qualifiers
     misc_feature    36..56
                     /note="lac operator fragment, bound by LacI"
     misc_feature    63..68
                     /note="RBS"
     misc_feature    1..30
                     /note="trc promoter"
                     /note="trc promoter combines -35 region from the trp
                     promoter and the -10 region from the lacUV5 promoter"
     terminator      6718..6761
                     /dnas_title="rrnB T1"
                     /gene="rrnB"
                     /standard_name="rrnB T1"
     terminator      6893..6920
                     /dnas_title="rrnB T2"
                     /gene="rrnB"
                     /standard_name="rrnB T2"
     promoter        6961..6989
                     /gene="bla promoter"
     CDS             7031..7891
                     /dnas_title="bla"
                     /gene="bla"
                     /codon_start=1
                     /transl_table=11
                     /product="beta-lactamase"
                     /protein_id="AAA56743.1"
                     /db_xref="GI:595783"
                     /translation="MSIQHFRVALIPFFAAFCLPVFAHPETLVKVKDAEDQLGARVGY
                     IELDLNSGKILESFRPEERFPMMSTFKVLLCGAVLSRVDAGQEQLGRRIHYSQNDLVE
                     YSPVTEKHLTDGMTVRELCSAAITMSDNTAANLLLTTIGGPKELTAFLHNMGDHVTRL
                     DRWEPELNEAIPNDERDTTMPTAMATTLRKLLTGELLTLASRQQLIDWMEADKVAGPL
                     LRSALPAGWFIADKSGAGERGSRGIIAALGPDGKPSRIVVIYTTGSQATMDERNRQIA
                     EIGASLIKHW"
     misc_feature    8046..8665
                     /note="ColE1 ori"
     CDS             9231..10322
                     /dnas_title="lacIq"
                     /gene="lacIq"
                     /codon_start=1
                     /transl_table=11
                     /product="lac repressor protein"
                     /protein_id="AAA56744.1"
                     /db_xref="GI:595784"
                     /translation="MVNVKPVTLYDVAEYAGVSYQTVSRVVNQASHVSAKTREKVEAA
                     MAELNYIPNRVAQQLAGKQSLLIGVATSSLALHAPSQIVAAIKSRADQLGASVVVSMV
                     ERSGVEACKAAVHNLLAQRVSGLIINYPLDDQDAIAVEAACTNVPALFLDVSDQTPIN
                     SIIFSHEDGTRLGVEHLVALGHQQIALLAGPLSSVSARLRLAGWHKYLTRNQIQPIAE
                     REGDWSAMSGFQQTMQMLNEGIVPTAMLVANDQMALGAMRAITESGLRVGADISVVGY
                     DDTEDSSCYIPPLTTIKQDFRLLGQTSVDRLLQLSQGQAVKGNQLLPVSLVKRKTTLA
                     PNTQTASPRALADSLMQLARQVSRLESGQ"
     misc_feature    81..6506
                     /note="sslE-pel10A fusion"
                     /translation="MNKKFKYKKSLLAAILSATLLAGCDGGGSGSSSDTPPVDSGTGS
                     LPEVKPDPTPNPEPTPEPTPDPEPTPEPTPDPEPTPEPEPEPVPTKTGYLTLGGSLRV
                     TGDITCNDESSDGFTFTPGDKVTCVAGNNTTIATFDTQSEAARSLRAVEKVSFSLEDA
                     QELAGSDNKKSNALSLVTSMNSCPANTEQVCLEFSSVIESKRFDSLYKQIDLAPEEFK
                     KLVNEEVENNAATDKAPSTHTSPVVPATTPGTKPDLNASFVSANAEQFYQYQPTEIIL
                     SEGRLVDSQGDGVVGVNYYTNSGRGVTGENGEFSFSWGETISFGIDTFELGSVRGNKS
                     TIALTELGDEVRGANIDQLIHRYSKAGQNHTRVVPDEVRKVFAEYPNVINEIINLSLS
                     NGATLGEGEQVVNLPNEFIEQFKTGQAKEIDTAICAKTDGCNEARWFSLTTRNVNDGQ
                     IQGVINKLWGVDTNYKSVSKFHVFHDSTNFYGSTGNARGQAVVNISNAAFPILMARND
                     KNYWLAFGEKRAWDKNELAYITEAPSIVRPENVTRETATFNLPFISLGQVGDGKLMVI
                     GNPHYNSILRCPNGYSWNGGVNKDGQCTLNSDPDDMKNFMENVLRYLSNDRWLPDAKS
                     SMTVGTNLDTVYFKKHGQVLGNSAPFAFHKDFTGITVKPMTSYGNLNPDEVPLLILNG
                     FEYVTQWGSDPYSIPLRADTSKPKLTQQDVTDLIAYMNKGGSVLIMENVMSNLKEESA
                     SGFVRLLDAAGLSMALNKSVVNNDPQGYPDRVRQRRSTPIWVYERYPAVDGKPPYTID
                     DTTKEVIWKYQQENKPDDKPKLEVASWQEEVEGKQVTQFAFIDEADHKTPESLAAAKQ
                     RILDAFPGLEVCKDSDYHYEVNCLEYRPGTGVPVTGGMYVPQYTQLDLGADTAKAMLQ
                     AADLGTNIQRLYQHELYFRTNGRQGERLNSVDLERLYQNMSVWLWNETKYRYEEGKED
                     ELGFKTFTEFLNCYTNNAYVGTQCSAELKKSLIDNKMIYGEESSKAGMMNPSYPLNYM
                     EKPLTRLMLGRSWWDLNIKVDVEKYPGAVSEEGQNVTETISLYSNPTKWFAGNMQSTG
                     LWAPAQKEVTIKSNANVPVTVTVALADDLTGREKHEVALNRPPRVTKTYSLDASGTVK
                     FKVPYGGLIYIKGDSKDNESASFTFTGVVKAPFYKDGAWKNDLNSPAPLGELESDAFV
                     YTAPKKNLNASNYTGGLKQFANDLDTFASSMNDFYGRNEEDGKHRMFTYKNLTGHKHR
                     FANDVQISIGDAHSGYPVMNSSFSTNSTTLPTTPLNDWLIWHEVGHNAAETPLTVPGA
                     TEVANNVLALYMQDRYLGKMNRVADDITVAPEYLEESNGQAWARGGAGDRLLMYAQLK
                     EWAEKNFDIKKWYPEGELPKFFSDREGMKGWNLFQLMHRKARGDDVGDKTFGGKNYCA
                     ESNGNAADTLMLCASWVAQTDLSEFFKKWNPGANAYQLPGASEMSFEGGVSQSAYNTL
                     ASLKLPKPEQGPETINKVTEHKMSVESGSACSYKVTNNWGSGFTAEINVTNDTGQAVS
                     NWSVSWQESGATVTNAWNATLSGSNPYTAASLGWNGTLAPGASASFGFQANGSAGAPG
                     VNGTLCGTATSSVSSVSSTPVSSSSSVRSSSSSSSVQSSQALSTLTLQEVQAGFCRVD
                     GIANESTNGGFTGTGYANTDNALGAAIVWAVAASTSSRYKLTVRFANGGSASRDGSLL
                     INGGSNGNYTLSLPATGAWTTWQTVTVEVDLVQGNNLVQLTSRTADGLANIDYLRVEG
                     ASTTAGSCSGNTGSSVSSVRSSSSVASSSSSSQATGRMLTLDGNPAANWLNNARTKWS
                     ASRADVVLSYQQNNGGWPKNLDYNSVGNGGGGNESGTIDNGATITEMVFLAEVYKSGG
                     NTKYRDAVRKAANFLVNSQYSTGALPQFYPLKGGYSDHATFNDNGMAYALTVLDFAAN
                     KRAPFDTDVFSDSDRTRFKTAVTKGTDYILKAQWKQNGVLTVWCAQHGALDYQPKKAR
                     AYELESLSGSESVGVLAFLMTQPQTAEIERAVRAGVAWFNSPRTYLEGYTYDSSLAAT
                     NPIVPRAGSKMWYRFYDLNTNRGFFSDRDGSKFYDITQMSLERRTGYSWGGNYGTSII
                     NFAQKVGYL"
ORIGIN      
          1 TTGACAATTA ATCATCCGGC TCGTATAATG TGTGGAATTG TGAGCGGATA ACAATTTCAC
         61 ACAGGAAACA GACCGGTACC atgaataaga aatttaaata taagaaatcg cttttagcgg
        121 ctattttgag tgcaaccctg ttagccggtt gtgatggcgg tggctccgga tcttcctccg
        181 atacgccgcc tgtagattct ggaacagggt ctttgccgga agtgaaacct gatccaacac
        241 caaacccgga gccgacgcct gagccaacgc cggacccaga acctacgccg gaaccgacac
        301 ctgatcctga gccaacacca gaaccggagc cagaacctgt tcctacgaaa acgggttatc
        361 tgactctggg cggaagcctg cgggtaactg gtgatatcac ctgtaatgat gaatccagcg
        421 atggctttac ctttacacca ggcgacaaag tcacctgtgt ggcagggaac aacacgacaa
        481 ttgctacctt cgacacccag tcagaagctg cgcgtagcct gcgtgcggtt gaaaaagtgt
        541 cgtttagtct tgaggacgcg caagaactgg cgggttccga caacaagaaa agcaatgcgc
        601 tctcgctggt cacctccatg aacagttgcc cggcgaatac agaacaggtg tgcctggagt
        661 tctcctcggt gatcgagagt aaacgtttcg actcgctgta taagcaaatc gatctggcac
        721 cggaagaatt caaaaagctg gtcaatgaag aggtggaaaa caatgccgcg accgataaag
        781 cgccatccac tcatacttca ccggtcgtgc ccgccaccac tccgggaaca aaaccggatc
        841 taaacgcttc cttcgtgtcg gctaacgcgg aacagtttta tcagtatcaa cccactgaaa
        901 tcattctctc tgaaggtcga ctggtcgata gtcaggggga tggtgttgtt ggtgtcaact
        961 attacaccaa ttccggccgt ggtgtaaccg gagaaaacgg ggaattttcc tttagttggg
       1021 gggaaaccat ctcctttggc atcgacactt ttgagcttgg ttctgtgcgt ggtaacaagt
       1081 cgactattgc attgactgaa ctgggtgatg aagttcgcgg ggcaaatatc gatcagttga
       1141 ttcaccgcta ttcgaaggct ggacaaaatc acacgcgtgt agttccggat gaagtgcgca
       1201 aggtttttgc tgaatatccc aacgtgatta acgagattat caatctctcg ttatccaatg
       1261 gtgcgacgct gggggaaggt gagcaagtcg ttaatctgcc taacgaattt atcgagcagt
       1321 ttaagacggg tcaggccaaa gagatcgata ccgcgatttg tgcgaaaacc gatggttgta
       1381 acgaggctcg ctggttctcg ctgacaacgc gcaatgttaa tgacggccag attcagggcg
       1441 ttatcaacaa gctgtggggc gtggatacga actacaaatc tgtcagtaag ttccatgtat
       1501 tccatgactc taccaacttc tatggcagca cgggtaatgc gcgcggtcag gcggtggtga
       1561 atatctccaa cgcggccttc ccgattctga tggcgcgtaa tgataaaaac tactggctgg
       1621 cgtttggcga aaaacgcgcc tgggataaaa atgagctggc gtacattact gaagcgcctt
       1681 ccattgtgcg accagagaac gtgacacgcg aaaccgccac cttcaacctg ccgtttatct
       1741 cgctggggca agtgggcgat ggcaagctga tggttatcgg taacccacac tacaacagca
       1801 tcctgcgttg cccgaacggc tacagctgga acgggggcgt taataaagac ggacagtgta
       1861 cgctcaacag cgacccggat gacatgaaga acttcatgga gaacgtgctg cgctatctgt
       1921 caaatgatcg ctggttgccg gatgcaaaat ccagtatgac cgtgggtact aacctggaca
       1981 cggtatattt caaaaaacat ggtcaggtgc tgggaaatag cgcaccgttt gcgttccaca
       2041 aggatttcac tggcatcacg gtcaaaccaa tgaccagcta tggcaatctg aatccagatg
       2101 aagttcctct gttgatcctc aatggctttg aatacgtcac acaatggggt agcgatcctt
       2161 actccattcc tctgcgcgca gataccagca aaccgaagct gacccagcag gatgtgaccg
       2221 atttgatcgc ctatatgaac aaaggtggat cggtgctgat catggaaaac gtgatgagca
       2281 atcttaagga agagagcgca tctggctttg tacgtctgct tgatgccgca ggtttgtcga
       2341 tggcgcttaa caagtcggta gtaaataacg atccgcaagg ctaccctgac cgtgttcgtc
       2401 aacgacgttc aacgccaatt tgggtctatg agcgttatcc ggctgtcgat ggtaaaccac
       2461 cgtataccat tgatgacacc acgaaagaag ttatctggaa atatcagcaa gaaaacaaac
       2521 ctgatgacaa accgaagctg gaagttgcca gctggcagga agaagttgag ggtaaacagg
       2581 taacccaatt cgcctttatt gatgaagccg accacaaaac gcctgagtca ctggctgcgg
       2641 caaaacagag aattctggac gcgttcccag ggctggaagt gtgtaaggat tctgactatc
       2701 actatgaggt caactgtctg gaataccgcc caggcacggg tgtgccggta accggtggca
       2761 tgtatgttcc gcagtatacg cagctggatc ttggagctga cactgcgaaa gcgatgctgc
       2821 aggctgcgga tttaggcacc aatattcagc gcctgtatca gcatgagctt tatttccgta
       2881 ccaatggccg ccagggtgag cgtctcaaca gcgtcgatct ggaacgttta taccaaaaca
       2941 tgtccgtctg gctgtggaac gagacgaaat atcgttatga agagggtaaa gaagacgagc
       3001 tgggctttaa aacgttcact gagtttctga actgctacac caacaatgca tacgttggca
       3061 cgcagtgttc cgctgagctg aaaaaatcgc tgatcgataa caagatgatt tacggtgaag
       3121 aaagcagcaa agcgggcatg atgaacccga gctacccgct caactatatg gaaaaaccgc
       3181 tgacacgcct gatgctgggc cgttcctggt gggatctgaa catcaaagtt gatgttgaga
       3241 agtatccggg agcagtatcg gaagagggac agaacgttac tgaaaccatc agcctgtact
       3301 cgaatccgac caaatggttt gcaggtaaca tgcagtcaac tggcctgtgg gcaccggctc
       3361 agaaagaggt caccattaag tccaatgcga acgttcctgt gaccgtcacc gtggcgctgg
       3421 ctgacgacct gaccggaaga gagaagcatg aagtcgcgct gaaccgtccg ccaagagtaa
       3481 ccaaaacgta ctctctggac gctagtggta cggtgaaatt caaggtgcct tacggtggtc
       3541 tgatttatat caaaggcgac agcaaagaca atgaatctgc cagcttcacc tttactggtg
       3601 tggtaaaagc accgttctat aaagacggcg catggaaaaa cgatctgaac tcaccggctc
       3661 cgctgggtga gctggaatca gacgctttcg tttataccgc accgaagaag aacctgaatg
       3721 ccagcaatta cactggcgga ctgaagcaat tcgctaacga tctggatacc tttgccagct
       3781 cgatgaatga tttctacggt cgtaatgagg aagacggtaa gcaccggatg tttacctata
       3841 aaaacttgac gggccacaag catcgtttcg ccaacgatgt gcagatctcc atcggtgatg
       3901 cgcattcggg ttatccggta atgaacagca gcttctcgac gaacagcacc acgctgccga
       3961 cgacgccgct gaacgactgg ctgatctggc acgaagtagg gcacaacgcc gcagaaacgc
       4021 cgctgactgt tccaggcgcg accgaagtgg cgaacaacgt gctggcgctg tacatgcagg
       4081 atcgttatct cggcaagatg aaccgtgtcg ctgacgatat taccgtcgca ccggaatatc
       4141 tggaggagag caacggtcag gcatgggcgc gcggcggtgc gggtgaccgt ctgctgatgt
       4201 acgcgcagct gaaggaatgg gcagagaaaa actttgatat caagaaatgg tatccagaag
       4261 gtgaattgcc gaagttcttc agcgatcgtg aagggatgaa aggctggaac ctgttccagt
       4321 tgatgcaccg taaagcgcgc ggcgatgacg ttggtgacaa gacctttggt ggcaagaatt
       4381 actgtgctga atccaacggt aacgctgcgg acacgctgat gctgtgtgcc tcctgggtcg
       4441 cccagacgga tctttcggag ttctttaaga aatggaatcc gggtgcgaat gcttaccagc
       4501 tgccgggggc gagcgagatg agcttcgagg gcggtgtgag ccagtcggcg tacaacacgc
       4561 tggcgtcact caagctgccg aaaccggaac agggaccgga aaccattaac aaggttaccg
       4621 agcataagat gtctgtcgag agcGgatccG CCTGCAGTTA CAAGGTCACG AATAATTGGG
       4681 GCTCGGGGTT TACCGCTGAA ATTAACGTCA CAAACGATAC CGGCCAGGCC GTGAGCAACT
       4741 GGTCGGTGTC CTGGCAGGAA AGTGGTGCAA CCGTGACCAA TGCCTGGAAT GCGACCCTGA
       4801 GTGGCTCCAA TCCTTACACT GCTGCTTCCC TGGGGTGGAA TGGCACCCTG GCGCCGGGCG
       4861 CCTCCGCCAG CTTTGGCTTC CAGGCCAATG GCAGCGCAGG TGCTCCTGGG GTGAACGGCA
       4921 CCCTGTGCGG AACCGCCACC TCATCGGTGA GCAGTGTGTC CAGTACACCG GTAAGCAGTT
       4981 CGTCCAGTGT CAGGAGTTCT TCCTCCAGCA GTTCGGTACA GAGCTCCCAG GCGCTCTCAA
       5041 CCTTGACCCT CCAGGAAGTG CAGGCCGGCT TTTGCCGCGT GGATGGTATT GCCAATGAAT
       5101 CCACCAACGG CGGATTTACC GGCACCGGTT ACGCCAATAC CGATAACGCG CTGGGTGCTG
       5161 CCATTGTGTG GGCAGTTGCG GCCAGTACCA GCAGCCGCTA CAAGCTCACA GTGCGCTTTG
       5221 CCAATGGTGG TTCAGCCAGT CGCGATGGTT CATTGCTGAT TAACGGTGGC AGCAACGGTA
       5281 ATTACACCCT GAGCCTGCCC GCTACCGGCG CCTGGACGAC CTGGCAAACG GTGACGGTTG
       5341 AGGTAGACCT GGTACAGGGC AACAACCTGG TGCAATTGAC CTCGCGCACT GCCGATGGCC
       5401 TGGCCAATAT TGACTACCTG CGAGTAGAGG GGGCGTCAAC CACCGCCGGT TCCTGCAGCG
       5461 GCAATACCGG TAGCAGTGTC TCTTCAGTCA GGTCCAGCTC CAGTGTGGCC AGCAGCTCGT
       5521 CCTCCAGCCA GGCGACAGGC CGGATGCTAA CCCTGGATGG CAACCCGGCA GCCAATTGGT
       5581 TAAACAATGC GCGCACAAAA TGGTCTGCCA GCCGTGCGGA TGTGGTGTTG TCTTACCAGC
       5641 AAAATAACGG CGGCTGGCCG AAGAACCTGG ATTACAACAG TGTCGGCAAT GGCGGTGGCG
       5701 GCAATGAGAG CGGCACTATC GACAATGGGG CAACCATTAC TGAAATGGTA TTCCTCGCCG
       5761 AGGTTTACAA AAGCGGAGGC AATACCAAAT ACCGCGATGC CGTGCGCAAG GCGGCTAACT
       5821 TTTTGGTGAA CTCACAATAC AGCACCGGTG CCCTGCCGCA GTTTTATCCG TTGAAAGGTG
       5881 GCTATTCTGA TCATGCCACC TTTAACGATA ACGGTATGGC CTATGCCTTA ACGGTATTGG
       5941 ATTTTGCGGC CAACAAGCGC GCGCCTTTTG ATACCGATGT ATTCTCTGAC AGTGATCGCA
       6001 CGCGTTTCAA AACAGCGGTG ACCAAAGGCA CTGACTATAT CCTCAAGGCC CAGTGGAAGC
       6061 AGAATGGTGT ATTAACCGTT TGGTGCGCAC AGCACGGTGC CCTGGATTAC CAACCGAAAA
       6121 AAGCTCGCGC CTATGAACTT GAGTCATTGA GTGGCAGTGA ATCTGTAGGC GTCCTGGCAT
       6181 TCCTGATGAC GCAACCGCAA ACGGCGGAGA TCGAACGCGC GGTAAGAGCG GGGGTTGCCT
       6241 GGTTCAATAG TCCGAGAACT TACCTTGAGG GGTATACCTA CGATTCATCC CTCGCGGCTA
       6301 CCAATCCCAT CGTACCCAGG GCAGGCAGTA AAATGTGGTA TCGTTTTTAC GATTTGAACA
       6361 CTAACCGCGG TTTCTTCAGT GATCGTGACG GCAGCAAGTT CTATGACATT ACCCAAATGT
       6421 CCCTGGAGCG TCGCACCGGC TATAGCTGGG GTGGTAACTA TGGAACCTCG ATTATCAACT
       6481 TCGCCCAGAA AGTGGGTTAC CTGTAAAagc ttggctgttt tggcggatga gagaagattt
       6541 tcagcctgat acagattaaa tcagaacgca gaagcggtct gataaaacag aatttgcctg
       6601 gcggcagtag cgcggtggtc ccacctgacc ccatgccgaa ctcagaagtg aaacgccgta
       6661 gcgccgatgg tagtgtgggg tctccccatg cgagagtagg gaactgccag gcatcaaata
       6721 aaacgaaagg ctcagtcgaa agactgggcc tttcgtttta tctgttgttt gtcggtgaac
       6781 gctctcctga gtaggacaaa tccgccggga gcggatttga acgttgcgaa gcaacggccc
       6841 ggagggtggc gggcaggacg cccgccataa actgccaggc atcaaattaa gcagaaggcc
       6901 atcctgacgg atggcctttt tgcgtttcta caaactcttt tgtttatttt tctaaataca
       6961 ttcaaatatg tatccgctca tgagacaata accctgataa atgcttcaat aatattgaaa
       7021 aaggaagagt atgagtattc aacatttccg tgtcgccctt attccctttt ttgcggcatt
       7081 ttgccttcct gtttttgctc acccagaaac gctggtgaaa gtaaaagatg ctgaagatca
       7141 gttgggtgca cgagtgggtt acatcgaact ggatctcaac agcggtaaga tccttgagag
       7201 ttttcgcccc gaagaacgtt ttccaatgat gagcactttt aaagttctgc tatgtggcgc
       7261 ggtattatcc cgtgttgacg ccgggcaaga gcaactcggt cgccgcatac actattctca
       7321 gaatgacttg gttgagtact caccagtcac agaaaagcat cttacggatg gcatgacagt
       7381 aagagaatta tgcagtgctg ccataaccat gagtgataac actgcggcca acttacttct
       7441 gacaacgatc ggaggaccga aggagctaac cgcttttttg cacaacatgg gggatcatgt
       7501 aactcgcctt gatcgttggg aaccggagct gaatgaagcc ataccaaacg acgagcgtga
       7561 caccacgatg cctacagcaa tggcaacaac gttgcgcaaa ctattaactg gcgaactact
       7621 tactctagct tcccggcaac aattaataga ctggatggag gcggataaag ttgcaggacc
       7681 acttctgcgc tcggcccttc cggctggctg gtttattgct gataaatctg gagccggtga
       7741 gcgtgggtct cgcggtatca ttgcagcact ggggccagat ggtaagccct cccgtatcgt
       7801 agttatctac acgacgggga gtcaggcaac tatggatgaa cgaaatagac agatcgctga
       7861 gataggtgcc tcactgatta agcattggta actgtcagac caagtttact catatatact
       7921 ttagattgat ttaaaacttc atttttaatt taaaaggatc taggtgaaga tcctttttga
       7981 taatctcatg accaaaatcc cttaacgtga gttttcgttc cactgagcgt cagaccccgt
       8041 agaaaagatc aaaggatctt cttgagatcc tttttttctg cgcgtaatct gctgcttgca
       8101 aacaaaaaaa ccaccgctac cagcggtggt ttgtttgccg gatcaagagc taccaactct
       8161 ttttccgaag gtaactggct tcagcagagc gcagatacca aatactgtcc ttctagtgta
       8221 gccgtagtta ggccaccact tcaagaactc tgtagcaccg cctacatacc tcgctctgct
       8281 aatcctgtta ccagtggctg ctgccagtgg cgataagtcg tgtcttaccg ggttggactc
       8341 aagacgatag ttaccggata aggcgcagcg gtcgggctga acggggggtt cgtgcacaca
       8401 gcccagcttg gagcgaacga cctacaccga actgagatac ctacagcgtg agctatgaga
       8461 aagcgccacg cttcccgaag ggagaaaggc ggacaggtat ccggtaagcg gcagggtcgg
       8521 aacaggagag cgcacgaggg agcttccagg gggaaacgcc tggtatcttt atagtcctgt
       8581 cgggtttcgc cacctctgac ttgagcgtcg atttttgtga tgctcgtcag gggggcggag
       8641 cctatggaaa aacgccagca acgcggcctt tttacggttc ctggcctttt gctggccttt
       8701 tgctcacatg ttctttcctg cgttatcccc tgattctgtg gataaccgta ttaccgcctt
       8761 tgagtgagct gataccgctc gccgcagccg aacgaccgag cgcagcgagt cagtgagcga
       8821 ggaagcggaa gagcgcctga tgcggtattt tctccttacg catctgtgcg gtatttcaca
       8881 ccgcatatgg tgcactctca gtacaatctg ctctgatgcc gcatagttaa gccagtatac
       8941 actccgctat cgctacgtga ctgggtcatg gctgcgcccc gacacccgcc aacacccgct
       9001 gacgcgccct gacgggcttg tctgctcccg gcatccgctt acagacaagc tgtgaccgtc
       9061 tccgggagct gcatgtgtca gaggttttca ccgtcatcac cgaaacgcgc gaggcagcag
       9121 atcaattcgc gcgcgaaggc gaagcggcat gcatttacgt tgacaccatc gaatggtgca
       9181 aaacctttcg cggtatggca tgatagcgcc cggaagagag tcaattcagg gtggtgaatg
       9241 tgaaaccagt aacgttatac gatgtcgcag agtatgccgg tgtctcttat cagaccgttt
       9301 cccgcgtggt gaaccaggcc agccacgttt ctgcgaaaac gcgggaaaaa gtggaagcgg
       9361 cgatggcgga gctgaattac attcccaacc gcgtggcaca acaactggcg ggcaaacagt
       9421 cgttgctgat tggcgttgcc acctccagtc tggccctgca cgcgccgtcg caaattgtcg
       9481 cggcgattaa atctcgcgcc gatcaactgg gtgccagcgt ggtggtgtcg atggtagaac
       9541 gaagcggcgt cgaagcctgt aaagcggcgg tgcacaatct tctcgcgcaa cgcgtcagtg
       9601 ggctgatcat taactatccg ctggatgacc aggatgccat tgctgtggaa gctgcctgca
       9661 ctaatgttcc ggcgttattt cttgatgtct ctgaccagac acccatcaac agtattattt
       9721 tctcccatga agacggtacg cgactgggcg tggagcatct ggtcgcattg ggtcaccagc
       9781 aaatcgcgct gttagcgggc ccattaagtt ctgtctcggc gcgtctgcgt ctggctggct
       9841 ggcataaata tctcactcgc aatcaaattc agccgatagc ggaacgggaa ggcgactgga
       9901 gtgccatgtc cggttttcaa caaaccatgc aaatgctgaa tgagggcatc gttcccactg
       9961 cgatgctggt tgccaacgat cagatggcgc tgggcgcaat gcgcgccatt accgagtccg
      10021 ggctgcgcgt tggtgcggat atctcggtag tgggatacga cgataccgaa gacagctcat
      10081 gttatatccc gccgttaacc accatcaaac aggattttcg cctgctgggg caaaccagcg
      10141 tggaccgctt gctgcaactc tctcagggcc aggcggtgaa gggcaatcag ctgttgcccg
      10201 tctcactggt gaaaagaaaa accaccctgG CGCCCAATAC GCAAACCGCC TCTCCCCGCG
      10261 CGTTGGCCGA TTCATTAATG CAGCTGGCAC GACAGGTTTC CCGACTGGAA AGCGGGCAGT
      10321 GAGCGCAACG CAATTAATGT GAGTTAGCGC GAATTGATCT GGTTTGACAG CTTATCATCG
      10381 ACTGCACGGT GCACCAATGC TTCTGGCGTC AGGCAGCCAT CGGAAGCTGT GGTATGGCTG
      10441 TGCAGGTCGT AAATCACTGC ATAATTCGTG TCGCTCAAGG CGCACTCCCG TTCTGGATAA
      10501 TGTTTTTTGC GCCGACATCA TAACGGTTCT GGCAAATATT CTGAAATGAG CTG
//
