# Supplementary material for: The non-pathogenic Escherichia coli strain W secretes SslE via the virulence-associated type II secretion system beta
Source: BMC Microbiol. 2013 Jun 12;13:130. doi: 10.1186/1471-2180-13-130 (PMC3707838; doi:10.1186/1471-2180-13-130)
Supplement: Additional file 3 — Sequences of plasmids used in this study. [file 1471-2180-13-130-S3.zip › pMSD6.gbk]

LOCUS       pMSD6                   8610 bp    DNA     circular     23-FEB-2013
FEATURES             Location/Qualifiers
     misc_feature    36..56
                     /note="lac operator fragment, bound by LacI"
     misc_feature    63..68
                     /note="RBS"
     misc_feature    1..30
                     /note="trc promoter"
                     /note="trc promoter combines -35 region from the trp
                     promoter and the -10 region from the lacUV5 promoter"
     terminator      4988..5031
                     /dnas_title="rrnB T1"
                     /gene="rrnB"
                     /standard_name="rrnB T1"
     terminator      5163..5190
                     /dnas_title="rrnB T2"
                     /gene="rrnB"
                     /standard_name="rrnB T2"
     misc_feature    5345..5890
                     /note="p15A origin of replication"
     CDS             6520..7179
                     /note="cat"
                     /translation="MEKKITGYTTVDISQWHRKEHFEAFQSVAQCTYNQTVQLDITAF
                     LKTVKKNKHKFYPAFIHILARLMNAHPEFRMAMKDGELVIWDSVHPCYTVFHEQTETF
                     SSLWSEYHDDFRQFLHIYSQDVACYGENLAYFPKGFIENMFFVSANPWVSFTSFDLNV
                     ANMDNFFAPVFTMGKYYTQGDKVLMPLAIQVHHAVCDGFHVGRMLNELQQYCDEWQGG
                     A"
     CDS             7297..8379
                     /note="lacIq"
                     /translation="MKPVTLYDVAEYAGVSYQTVSRVVNQASHVSAKTREKVEAAMAE
                     LNYIPNRVAQQLAGKQSLLIGVATSSLALHAPSQIVAAIKSRADQLGASVVVSMVERS
                     GVEACKAAVHNLLAQRVSGLIINYPLDDQDAIAVEAACTNVPALFLDVSDQTPINSII
                     FSHEDGTRLGVEHLVALGHQQIALLAGPLSSVSARLRLAGWHKYLTRNQIQPIAEREG
                     DWSAMSGFQQTMQMLNEGIVPTAMLVANDQMALGAMRAITESGLRVGADISVVGYDDT
                     EDSSCYIPPSTTIKQDFRLLGQTSVDRLLQLSQGQAVKGNQLLPVSLVKRKTTLAPNT
                     QTASPRALADSLMQLARQVSRLESGQ"
     CDS             4650..4772
                     /note="His-FLAG tag, NOT fused to SslE"
                     /translation="HHHHHHHHHHLEVLFQGPMDYKDHDGDYKDHDIDYKDDDDK"
                     /note="10X His - PPX cleavage site - 3X FLAG"
     gene            81..4643
                     /gene="sslE"
                     /locus_tag="ECW_m3239"
                     /translation="MNKKFKYKKSLLAAILSATLLAGCDGGGSGSSSDTPPVDSGTGS
                     LPEVKPDPTPNPEPTPEPTPDPEPTPEPTPDPEPTPEPEPEPVPTKTGYLTLGGSLRV
                     TGDITCNDESSDGFTFTPGDKVTCVAGNNTTIATFDTQSEAARSLRAVEKVSFSLEDA
                     QELAGSDNKKSNALSLVTSMNSCPANTEQVCLEFSSVIESKRFDSLYKQIDLAPEEFK
                     KLVNEEVENNAATDKAPSTHTSPVVPATTPGTKPDLNASFVSANAEQFYQYQPTEIIL
                     SEGRLVDSQGDGVVGVNYYTNSGRGVTGENGEFSFSWGETISFGIDTFELGSVRGNKS
                     TIALTELGDEVRGANIDQLIHRYSKAGQNHTRVVPDEVRKVFAEYPNVINEIINLSLS
                     NGATLGEGEQVVNLPNEFIEQFKTGQAKEIDTAICAKTDGCNEARWFSLTTRNVNDGQ
                     IQGVINKLWGVDTNYKSVSKFHVFHDSTNFYGSTGNARGQAVVNISNAAFPILMARND
                     KNYWLAFGEKRAWDKNELAYITEAPSIVRPENVTRETATFNLPFISLGQVGDGKLMVI
                     GNPHYNSILRCPNGYSWNGGVNKDGQCTLNSDPDDMKNFMENVLRYLSNDRWLPDAKS
                     SMTVGTNLDTVYFKKHGQVLGNSAPFAFHKDFTGITVKPMTSYGNLNPDEVPLLILNG
                     FEYVTQWGSDPYSIPLRADTSKPKLTQQDVTDLIAYMNKGGSVLIMENVMSNLKEESA
                     SGFVRLLDAAGLSMALNKSVVNNDPQGYPDRVRQRRSTPIWVYERYPAVDGKPPYTID
                     DTTKEVIWKYQQENKPDDKPKLEVASWQEEVEGKQVTQFAFIDEADHKTPESLAAAKQ
                     RILDAFPGLEVCKDSDYHYEVNCLEYRPGTGVPVTGGMYVPQYTQLDLGADTAKAMLQ
                     AADLGTNIQRLYQHELYFRTNGRQGERLNSVDLERLYQNMSVWLWNETKYRYEEGKED
                     ELGFKTFTEFLNCYTNNAYVGTQCSAELKKSLIDNKMIYGEESSKAGMMNPSYPLNYM
                     EKPLTRLMLGRSWWDLNIKVDVEKYPGAVSEEGQNVTETISLYSNPTKWFAGNMQSTG
                     LWAPAQKEVTIKSNANVPVTVTVALADDLTGREKHEVALNRPPRVTKTYSLDASGTVK
                     FKVPYGGLIYIKGDSKDNESASFTFTGVVKAPFYKDGAWKNDLNSPAPLGELESDAFV
                     YTAPKKNLNASNYTGGLKQFANDLDTFASSMNDFYGRNEEDGKHRMFTYKNLTGHKHR
                     FANDVQISIGDAHSGYPVMNSSFSTNSTTLPTTPLNDWLIWHEVGHNAAETPLTVPGA
                     TEVANNVLALYMQDRYLGKMNRVADDITVAPEYLEESNGQAWARGGAGDRLLMYAQLK
                     EWAEKNFDIKKWYPEGELPKFFSDREGMKGWNLFQLMHRKARGDDVGDKTFGGKNYCA
                     ESNGNAADTLMLCASWVAQTDLSEFFKKWNPGANAYQLPGASEMSFEGGVSQSAYNTL
                     ASLKLPKPEQGPETINKVTEHKMSVE"
ORIGIN      
          1 TTGACAATTA ATCATCCGGC TCGTATAATG TGTGGAATTG TGAGCGGATA ACAATTTCAC
         61 ACAGGAAACA GACCGGTACC atgaataaga aatttaaata taagaaatcg cttttagcgg
        121 ctattttgag tgcaaccctg ttagccggtt gtgatggcgg tggctccgga tcttcctccg
        181 atacgccgcc tgtagattct ggaacagggt ctttgccgga agtgaaacct gatccaacac
        241 caaacccgga gccgacgcct gagccaacgc cggacccaga acctacgccg gaaccgacac
        301 ctgatcctga gccaacacca gaaccggagc cagaacctgt tcctacgaaa acgggttatc
        361 tgactctggg cggaagcctg cgggtaactg gtgatatcac ctgtaatgat gaatccagcg
        421 atggctttac ctttacacca ggcgacaaag tcacctgtgt ggcagggaac aacacgacaa
        481 ttgctacctt cgacacccag tcagaagctg cgcgtagcct gcgtgcggtt gaaaaagtgt
        541 cgtttagtct tgaggacgcg caagaactgg cgggttccga caacaagaaa agcaatgcgc
        601 tctcgctggt cacctccatg aacagttgcc cggcgaatac agaacaggtg tgcctggagt
        661 tctcctcggt gatcgagagt aaacgtttcg actcgctgta taagcaaatc gatctggcac
        721 cggaagaatt caaaaagctg gtcaatgaag aggtggaaaa caatgccgcg accgataaag
        781 cgccatccac tcatacttca ccggtcgtgc ccgccaccac tccgggaaca aaaccggatc
        841 taaacgcttc cttcgtgtcg gctaacgcgg aacagtttta tcagtatcaa cccactgaaa
        901 tcattctctc tgaaggtcga ctggtcgata gtcaggggga tggtgttgtt ggtgtcaact
        961 attacaccaa ttccggccgt ggtgtaaccg gagaaaacgg ggaattttcc tttagttggg
       1021 gggaaaccat ctcctttggc atcgacactt ttgagcttgg ttctgtgcgt ggtaacaagt
       1081 cgactattgc attgactgaa ctgggtgatg aagttcgcgg ggcaaatatc gatcagttga
       1141 ttcaccgcta ttcgaaggct ggacaaaatc acacgcgtgt agttccggat gaagtgcgca
       1201 aggtttttgc tgaatatccc aacgtgatta acgagattat caatctctcg ttatccaatg
       1261 gtgcgacgct gggggaaggt gagcaagtcg ttaatctgcc taacgaattt atcgagcagt
       1321 ttaagacggg tcaggccaaa gagatcgata ccgcgatttg tgcgaaaacc gatggttgta
       1381 acgaggctcg ctggttctcg ctgacaacgc gcaatgttaa tgacggccag attcagggcg
       1441 ttatcaacaa gctgtggggc gtggatacga actacaaatc tgtcagtaag ttccatgtat
       1501 tccatgactc taccaacttc tatggcagca cgggtaatgc gcgcggtcag gcggtggtga
       1561 atatctccaa cgcggccttc ccgattctga tggcgcgtaa tgataaaaac tactggctgg
       1621 cgtttggcga aaaacgcgcc tgggataaaa atgagctggc gtacattact gaagcgcctt
       1681 ccattgtgcg accagagaac gtgacacgcg aaaccgccac cttcaacctg ccgtttatct
       1741 cgctggggca agtgggcgat ggcaagctga tggttatcgg taacccacac tacaacagca
       1801 tcctgcgttg cccgaacggc tacagctgga acgggggcgt taataaagac ggacagtgta
       1861 cgctcaacag cgacccggat gacatgaaga acttcatgga gaacgtgctg cgctatctgt
       1921 caaatgatcg ctggttgccg gatgcaaaat ccagtatgac cgtgggtact aacctggaca
       1981 cggtatattt caaaaaacat ggtcaggtgc tgggaaatag cgcaccgttt gcgttccaca
       2041 aggatttcac tggcatcacg gtcaaaccaa tgaccagcta tggcaatctg aatccagatg
       2101 aagttcctct gttgatcctc aatggctttg aatacgtcac acaatggggt agcgatcctt
       2161 actccattcc tctgcgcgca gataccagca aaccgaagct gacccagcag gatgtgaccg
       2221 atttgatcgc ctatatgaac aaaggtggat cggtgctgat catggaaaac gtgatgagca
       2281 atcttaagga agagagcgca tctggctttg tacgtctgct tgatgccgca ggtttgtcga
       2341 tggcgcttaa caagtcggta gtaaataacg atccgcaagg ctaccctgac cgtgttcgtc
       2401 aacgacgttc aacgccaatt tgggtctatg agcgttatcc ggctgtcgat ggtaaaccac
       2461 cgtataccat tgatgacacc acgaaagaag ttatctggaa atatcagcaa gaaaacaaac
       2521 ctgatgacaa accgaagctg gaagttgcca gctggcagga agaagttgag ggtaaacagg
       2581 taacccaatt cgcctttatt gatgaagccg accacaaaac gcctgagtca ctggctgcgg
       2641 caaaacagag aattctggac gcgttcccag ggctggaagt gtgtaaggat tctgactatc
       2701 actatgaggt caactgtctg gaataccgcc caggcacggg tgtgccggta accggtggca
       2761 tgtatgttcc gcagtatacg cagctggatc ttggagctga cactgcgaaa gcgatgctgc
       2821 aggctgcgga tttaggcacc aatattcagc gcctgtatca gcatgagctt tatttccgta
       2881 ccaatggccg ccagggtgag cgtctcaaca gcgtcgatct ggaacgttta taccaaaaca
       2941 tgtccgtctg gctgtggaac gagacgaaat atcgttatga agagggtaaa gaagacgagc
       3001 tgggctttaa aacgttcact gagtttctga actgctacac caacaatgca tacgttggca
       3061 cgcagtgttc cgctgagctg aaaaaatcgc tgatcgataa caagatgatt tacggtgaag
       3121 aaagcagcaa agcgggcatg atgaacccga gctacccgct caactatatg gaaaaaccgc
       3181 tgacacgcct gatgctgggc cgttcctggt gggatctgaa catcaaagtt gatgttgaga
       3241 agtatccggg agcagtatcg gaagagggac agaacgttac tgaaaccatc agcctgtact
       3301 cgaatccgac caaatggttt gcaggtaaca tgcagtcaac tggcctgtgg gcaccggctc
       3361 agaaagaggt caccattaag tccaatgcga acgttcctgt gaccgtcacc gtggcgctgg
       3421 ctgacgacct gaccggaaga gagaagcatg aagtcgcgct gaaccgtccg ccaagagtaa
       3481 ccaaaacgta ctctctggac gctagtggta cggtgaaatt caaggtgcct tacggtggtc
       3541 tgatttatat caaaggcgac agcaaagaca atgaatctgc cagcttcacc tttactggtg
       3601 tggtaaaagc accgttctat aaagacggcg catggaaaaa cgatctgaac tcaccggctc
       3661 cgctgggtga gctggaatca gacgctttcg tttataccgc accgaagaag aacctgaatg
       3721 ccagcaatta cactggcgga ctgaagcaat tcgctaacga tctggatacc tttgccagct
       3781 cgatgaatga tttctacggt cgtaatgagg aagacggtaa gcaccggatg tttacctata
       3841 aaaacttgac gggccacaag catcgtttcg ccaacgatgt gcagatctcc atcggtgatg
       3901 cgcattcggg ttatccggta atgaacagca gcttctcgac gaacagcacc acgctgccga
       3961 cgacgccgct gaacgactgg ctgatctggc acgaagtagg gcacaacgcc gcagaaacgc
       4021 cgctgactgt tccaggcgcg accgaagtgg cgaacaacgt gctggcgctg tacatgcagg
       4081 atcgttatct cggcaagatg aaccgtgtcg ctgacgatat taccgtcgca ccggaatatc
       4141 tggaggagag caacggtcag gcatgggcgc gcggcggtgc gggtgaccgt ctgctgatgt
       4201 acgcgcagct gaaggaatgg gcagagaaaa actttgatat caagaaatgg tatccagaag
       4261 gtgaattgcc gaagttcttc agcgatcgtg aagggatgaa aggctggaac ctgttccagt
       4321 tgatgcaccg taaagcgcgc ggcgatgacg ttggtgacaa gacctttggt ggcaagaatt
       4381 actgtgctga atccaacggt aacgctgcgg acacgctgat gctgtgtgcc tcctgggtcg
       4441 cccagacgga tctttcggag ttctttaaga aatggaatcc gggtgcgaat gcttaccagc
       4501 tgccgggggc gagcgagatg agcttcgagg gcggtgtgag ccagtcggcg tacaacacgc
       4561 tggcgtcact caagctgccg aaaccggaac agggaccgga aaccattaac aaggttaccg
       4621 agcataagat gtctgtcgag taaGgatccC ACCACCACCA CCACCACCAC CACCACCACc
       4681 tggaagtact gttccagggc ccgATGgact acaaagacca tgatggcgac tacaaagacc
       4741 atgatatcga ctacaaagac gatgacgaca aataaaAGCT Taggctgttt tggcggatga
       4801 gagaagattt tcagcctgat acagattaaa tcagaacgca gaagcggtct gataaaacag
       4861 aatttgcctg gcggcagtag cgcggtggtc ccacctgacc ccatgccgaa ctcagaagtg
       4921 aaacgccgta gcgccgatgg tagtgtgggg tctccccatg cgagagtagg gaactgccag
       4981 gcatcaaata aaacgaaagg ctcagtcgaa agactgggcc tttcgtttta tctgttgttt
       5041 gtcggtgaac gctctcctga gtaggacaaa tccgccggga gcggatttga acgttgcgaa
       5101 gcaacggccc ggagggtggc gggcaggacg cccgccataa actgccaggc atcaaattaa
       5161 gcagaaggcc atcctgacgg atggcctttt tgcgtttcta caaactcttt ttgtttattt
       5221 ttctaaatac attcaaatat gtatccgctc atgagacaat aacccCTGAC TTCAGGTGCT
       5281 ACATTTGAAG AGATAAATTG CACTGAAATC TAGAAATATT TTATCTGATT AATAAGATGA
       5341 TCTTCTTGAG ATCGTTTTGG TCTGCGCGTA ATCTCTTGCT CTGAAAACGA AAAAACCGCC
       5401 TTGCAGGGCG GTTTTTCGAA GGTTCTCTGA GCTACCAACT CTTTGAACCG AGGTAACTGG
       5461 CTTGGAGGAG CGCAGTCACC AAAACTTGTC CTTTCAGTTT AGCCTTAACC GGCGCATGAC
       5521 TTCAAGACTA ACTCCTCTAA ATCAATTACC AGTGGCTGCT GCCAGTGGTG CTTTTGCATG
       5581 TCTTTCCGGG TTGGACTCAA GACGATAGTT ACCGGATAAG GCGCAGCGGT CGGACTGAAC
       5641 GGGGGGTTCG TGCATACAGT CCAGCTTGGA GCGAACTGCC TACCCGGAAC TGAGTGTCAG
       5701 GCGTGGAATG AGACAAACGC GGCCATAACA GCGGAATGAC ACCGGTAAAC CGAAAGGCAG
       5761 GAACAGGAGA GCGCACGAGG GAGCCGCCAG GGGGAAACGC CTGGTATCTT TATAGTCCTG
       5821 TCGGGTTTCG CCACCACTGA TTTGAGCGTC AGATTTCGTG ATGCTTGTCA GGGGGGCGGA
       5881 GCCTATGGAA AAACGGCTTT GCCGCGGCCC TCTCACTTCC CTGTTAAGTA TCTTCCTGGC
       5941 ATCTTCCAGG AAATCTCCGC CCCGTTCGTA AGCCATTTCC GCTCGCCGCA GTCGAACGAC
       6001 CGAGCGTAGC GAGTCAGTGA GCGAGGAAGC GGAATATATC CTGTATCACA TATTCTGCTG
       6061 ACGCACCGGT GCAGCCTTTT TTCTCCTGCC ACATGAAGCA CTTCACTGAC ACCCTCATCA
       6121 GTGCCAACAT AGTAAGCCAG TATACACTCC GCTAGCGCTG ATGTCCGGCG GTGCTTTTGC
       6181 CGTTACGCAC CACCCCGTCA GTAGCTGAAC AGGAGGGACA GCTGATAGAA ACAGAAGCCA
       6241 CTGGAGCACC TCAAAAACAC CATCATACAC TAAATCAGTA AGTTGGCAGC ATCACCCGAC
       6301 GCACTTTGCG CCGAATAAAT ACCTGTGACG GAAGATCACT TCGCAGAATA AATAAATCCT
       6361 GGTGTCCCTG TTGATACCGG GAAGCCCTGG GCCAACTTTT GGCGAAAATG AGACGTTGAT
       6421 CGGCACGTAA GAGGTTCCAA CTTTCACCAT AATGAAATAA GATCACTACC GGGCGTATTT
       6481 TTTGAGTTAT CGAGATTTTC AGGAGCTAAG GAAGCTAAAA TGGAGAAAAA AATCACTGGA
       6541 TATACCACCG TTGATATATC CCAATGGCAT CGTAAAGAAC ATTTTGAGGC ATTTCAGTCA
       6601 GTTGCTCAAT GTACCTATAA CCAGACCGTT CAGCTGGATA TTACGGCCTT TTTAAAGACC
       6661 GTAAAGAAAA ATAAGCACAA GTTTTATCCG GCCTTTATTC ACATTCTTGC CCGCCTGATG
       6721 AATGCTCATC CGGAATTCCG TATGGCAATG AAAGACGGTG AGCTGGTGAT ATGGGATAGT
       6781 GTTCACCCTT GTTACACCGT TTTCCATGAG CAAACTGAAA CGTTTTCATC GCTCTGGAGT
       6841 GAATACCACG ACGATTTCCG GCAGTTTCTA CACATATATT CGCAAGATGT GGCGTGTTAC
       6901 GGTGAAAACC TGGCCTATTT CCCTAAAGGG TTTATTGAGA ATATGTTTTT CGTCTCAGCC
       6961 AATCCCTGGG TGAGTTTCAC CAGTTTTGAT TTAAACGTGG CCAATATGGA CAACTTCTTC
       7021 GCCCCCGTTT TCACCATGGG CAAATATTAT ACGCAAGGCG ACAAGGTGCT GATGCCGCTG
       7081 GCGATTCAGG TTCATCATGC CGTCTGTGAT GGCTTCCATG TCGGCAGAAT GCTTAATGAA
       7141 TTACAACAGT ACTGCGATGA GTGGCAGGGC GGGGCGTAAT TTTTTTAAGG CAGTTATTGG
       7201 TGCCCTTAAA CGCCTGGTGC TACGCCTGAA TAAGTGATAA TAAGCGGATG AATGGCAGAA
       7261 ATTCGAAAGC AAATTCGACC CGGTCGTCGC GGCCGCGTGA AACCAGTAAC GTTATACGAT
       7321 GTCGCAGAGT ATGCCGGTGT CTCTTATCAG ACCGTTTCCC GCGTGGTGAA CCAGGCCAGC
       7381 CACGTTTCTG CGAAAACGCG GGAAAAAGTG GAAGCGGCGA TGGCGGAGCT GAATTACATT
       7441 CCCAACCGCG TGGCACAACA ACTGGCGGGC AAACAGTCGT TGCTGATTGG CGTTGCCACC
       7501 TCCAGTCTGG CCCTGCACGC GCCGTCGCAA ATTGTCGCGG CGATTAAATC TCGCGCCGAT
       7561 CAACTGGGTG CCAGCGTGGT GGTGTCGATG GTAGAACGAA GCGGCGTCGA AGCCTGTAAA
       7621 GCGGCGGTGC ACAATCTTCT CGCGCAACGC GTCAGTGGGC TGATCATTAA CTATCCGCTG
       7681 GATGACCAGG ATGCCATTGC TGTGGAAGCT GCCTGCACTA ATGTTCCGGC GTTATTTCTT
       7741 GATGTCTCTG ACCAGACACC CATCAACAGT ATTATTTTCT CCCATGAAGA CGGTACGCGA
       7801 CTGGGCGTGG AGCATCTGGT CGCATTGGGT CACCAGCAAA TCGCGCTGTT AGCGGGCCCA
       7861 TTAAGTTCTG TCTCGGCGCG TCTGCGTCTG GCTGGCTGGC ATAAATATCT CACTCGCAAT
       7921 CAAATTCAGC CGATAGCGGA ACGGGAAGGC GACTGGAGTG CCATGTCCGG TTTTCAACAA
       7981 ACCATGCAAA TGCTGAATGA GGGCATCGTT CCCACTGCGA TGCTGGTTGC CAACGATCAG
       8041 ATGGCGCTGG GCGCAATGCG CGCCATTACC GAGTCCGGGC TGCGCGTTGG TGCGGATATC
       8101 TCGGTAGTGG GATACGACGA TACCGAAGAC AGCTCATGTT ATATCCCGCC GTCAACCACC
       8161 ATCAAACAGG ATTTTCGCCT GCTGGGGCAA ACCAGCGTGG ACCGCTTGCT GCAACTCTCT
       8221 CAGGGCCAGG CGGTGAAGGG CAATCAGCTG TTGCCCGTCT CACTGGTGAA AAGAAAAACC
       8281 ACCCTGGCGC CCAATACGCA AACCGCCTCT CCCCGCGCGT TGGCCGATTC ATTAATGCAG
       8341 CTGGCACGAC AGGTTTCCCG ACTGGAAAGC GGGCAGTGAG CGCAACGCAA TTAATGTGAG
       8401 TTAGCGCGAA TTGATCTGGT TTGACAGCTT ATCATCGACT GCACGGTGCA CCAATGCTTC
       8461 TGGCGTCAGG CAGCCATCGG AAGCTGTGGT ATGGCTGTGC AGGTCGTAAA TCACTGCATA
       8521 ATTCGTGTCG CTCAAGGCGC ACTCCCGTTC TGGATAATGT TTTTTGCGCC GACATCATAA
       8581 CGGTTCTGGC AAATATTCTG AAATGAGCTG
//
