# Supplementary material for: The non-pathogenic Escherichia coli strain W secretes SslE via the virulence-associated type II secretion system beta
Source: BMC Microbiol. 2013 Jun 12;13:130. doi: 10.1186/1471-2180-13-130 (PMC3707838; doi:10.1186/1471-2180-13-130)
Supplement: Additional file 3 — Sequences of plasmids used in this study. [file 1471-2180-13-130-S3.zip › pMSD7.gbk]

LOCUS       pMSD7                   8523 bp    DNA     circular     23-FEB-2013
FEATURES             Location/Qualifiers
     misc_feature    36..56
                     /note="lac operator fragment, bound by LacI"
     misc_feature    63..68
                     /note="RBS"
     misc_feature    1..30
                     /note="trc promoter"
                     /note="trc promoter combines -35 region from the trp
                     promoter and the -10 region from the lacUV5 promoter"
     terminator      4901..4944
                     /dnas_title="rrnB T1"
                     /gene="rrnB"
                     /standard_name="rrnB T1"
     terminator      5076..5103
                     /dnas_title="rrnB T2"
                     /gene="rrnB"
                     /standard_name="rrnB T2"
     misc_feature    5258..5803
                     /note="p15A origin of replication"
     CDS             6433..7092
                     /note="cat"
                     /translation="MEKKITGYTTVDISQWHRKEHFEAFQSVAQCTYNQTVQLDITAF
                     LKTVKKNKHKFYPAFIHILARLMNAHPEFRMAMKDGELVIWDSVHPCYTVFHEQTETF
                     SSLWSEYHDDFRQFLHIYSQDVACYGENLAYFPKGFIENMFFVSANPWVSFTSFDLNV
                     ANMDNFFAPVFTMGKYYTQGDKVLMPLAIQVHHAVCDGFHVGRMLNELQQYCDEWQGG
                     A"
     CDS             7210..8292
                     /note="lacIq"
                     /translation="MKPVTLYDVAEYAGVSYQTVSRVVNQASHVSAKTREKVEAAMAE
                     LNYIPNRVAQQLAGKQSLLIGVATSSLALHAPSQIVAAIKSRADQLGASVVVSMVERS
                     GVEACKAAVHNLLAQRVSGLIINYPLDDQDAIAVEAACTNVPALFLDVSDQTPINSII
                     FSHEDGTRLGVEHLVALGHQQIALLAGPLSSVSARLRLAGWHKYLTRNQIQPIAEREG
                     DWSAMSGFQQTMQMLNEGIVPTAMLVANDQMALGAMRAITESGLRVGADISVVGYDDT
                     EDSSCYIPPSTTIKQDFRLLGQTSVDRLLQLSQGQAVKGNQLLPVSLVKRKTTLAPNT
                     QTASPRALADSLMQLARQVSRLESGQ"
     CDS             4563..4685
                     /note="His-FLAG tag, NOT fused to SslE"
                     /translation="HHHHHHHHHHLEVLFQGPMDYKDHDGDYKDHDIDYKDDDDK"
                     /note="10X His - PPX cleavage site - 3X FLAG"
     gene            81..4556
                     /gene="sslE (no signal peptide)"
                     /locus_tag="ECW_m3239"
ORIGIN      
          1 TTGACAATTA ATCATCCGGC TCGTATAATG TGTGGAATTG TGAGCGGATA ACAATTTCAC
         61 ACAGGAAACA GACCGGTACC ATGtcttcct ccgatacgcc gcctgtagat tctggaacag
        121 ggtctttgcc ggaagtgaaa cctgatccaa caccaaaccc ggagccgacg cctgagccaa
        181 cgccggaccc agaacctacg ccggaaccga cacctgatcc tgagccaaca ccagaaccgg
        241 agccagaacc tgttcctacg aaaacgggtt atctgactct gggcggaagc ctgcgggtaa
        301 ctggtgatat cacctgtaat gatgaatcca gcgatggctt tacctttaca ccaggcgaca
        361 aagtcacctg tgtggcaggg aacaacacga caattgctac cttcgacacc cagtcagaag
        421 ctgcgcgtag cctgcgtgcg gttgaaaaag tgtcgtttag tcttgaggac gcgcaagaac
        481 tggcgggttc cgacaacaag aaaagcaatg cgctctcgct ggtcacctcc atgaacagtt
        541 gcccggcgaa tacagaacag gtgtgcctgg agttctcctc ggtgatcgag agtaaacgtt
        601 tcgactcgct gtataagcaa atcgatctgg caccggaaga attcaaaaag ctggtcaatg
        661 aagaggtgga aaacaatgcc gcgaccgata aagcgccatc cactcatact tcaccggtcg
        721 tgcccgccac cactccggga acaaaaccgg atctaaacgc ttccttcgtg tcggctaacg
        781 cggaacagtt ttatcagtat caacccactg aaatcattct ctctgaaggt cgactggtcg
        841 atagtcaggg ggatggtgtt gttggtgtca actattacac caattccggc cgtggtgtaa
        901 ccggagaaaa cggggaattt tcctttagtt ggggggaaac catctccttt ggcatcgaca
        961 cttttgagct tggttctgtg cgtggtaaca agtcgactat tgcattgact gaactgggtg
       1021 atgaagttcg cggggcaaat atcgatcagt tgattcaccg ctattcgaag gctggacaaa
       1081 atcacacgcg tgtagttccg gatgaagtgc gcaaggtttt tgctgaatat cccaacgtga
       1141 ttaacgagat tatcaatctc tcgttatcca atggtgcgac gctgggggaa ggtgagcaag
       1201 tcgttaatct gcctaacgaa tttatcgagc agtttaagac gggtcaggcc aaagagatcg
       1261 ataccgcgat ttgtgcgaaa accgatggtt gtaacgaggc tcgctggttc tcgctgacaa
       1321 cgcgcaatgt taatgacggc cagattcagg gcgttatcaa caagctgtgg ggcgtggata
       1381 cgaactacaa atctgtcagt aagttccatg tattccatga ctctaccaac ttctatggca
       1441 gcacgggtaa tgcgcgcggt caggcggtgg tgaatatctc caacgcggcc ttcccgattc
       1501 tgatggcgcg taatgataaa aactactggc tggcgtttgg cgaaaaacgc gcctgggata
       1561 aaaatgagct ggcgtacatt actgaagcgc cttccattgt gcgaccagag aacgtgacac
       1621 gcgaaaccgc caccttcaac ctgccgttta tctcgctggg gcaagtgggc gatggcaagc
       1681 tgatggttat cggtaaccca cactacaaca gcatcctgcg ttgcccgaac ggctacagct
       1741 ggaacggggg cgttaataaa gacggacagt gtacgctcaa cagcgacccg gatgacatga
       1801 agaacttcat ggagaacgtg ctgcgctatc tgtcaaatga tcgctggttg ccggatgcaa
       1861 aatccagtat gaccgtgggt actaacctgg acacggtata tttcaaaaaa catggtcagg
       1921 tgctgggaaa tagcgcaccg tttgcgttcc acaaggattt cactggcatc acggtcaaac
       1981 caatgaccag ctatggcaat ctgaatccag atgaagttcc tctgttgatc ctcaatggct
       2041 ttgaatacgt cacacaatgg ggtagcgatc cttactccat tcctctgcgc gcagatacca
       2101 gcaaaccgaa gctgacccag caggatgtga ccgatttgat cgcctatatg aacaaaggtg
       2161 gatcggtgct gatcatggaa aacgtgatga gcaatcttaa ggaagagagc gcatctggct
       2221 ttgtacgtct gcttgatgcc gcaggtttgt cgatggcgct taacaagtcg gtagtaaata
       2281 acgatccgca aggctaccct gaccgtgttc gtcaacgacg ttcaacgcca atttgggtct
       2341 atgagcgtta tccggctgtc gatggtaaac caccgtatac cattgatgac accacgaaag
       2401 aagttatctg gaaatatcag caagaaaaca aacctgatga caaaccgaag ctggaagttg
       2461 ccagctggca ggaagaagtt gagggtaaac aggtaaccca attcgccttt attgatgaag
       2521 ccgaccacaa aacgcctgag tcactggctg cggcaaaaca gagaattctg gacgcgttcc
       2581 cagggctgga agtgtgtaag gattctgact atcactatga ggtcaactgt ctggaatacc
       2641 gcccaggcac gggtgtgccg gtaaccggtg gcatgtatgt tccgcagtat acgcagctgg
       2701 atcttggagc tgacactgcg aaagcgatgc tgcaggctgc ggatttaggc accaatattc
       2761 agcgcctgta tcagcatgag ctttatttcc gtaccaatgg ccgccagggt gagcgtctca
       2821 acagcgtcga tctggaacgt ttataccaaa acatgtccgt ctggctgtgg aacgagacga
       2881 aatatcgtta tgaagagggt aaagaagacg agctgggctt taaaacgttc actgagtttc
       2941 tgaactgcta caccaacaat gcatacgttg gcacgcagtg ttccgctgag ctgaaaaaat
       3001 cgctgatcga taacaagatg atttacggtg aagaaagcag caaagcgggc atgatgaacc
       3061 cgagctaccc gctcaactat atggaaaaac cgctgacacg cctgatgctg ggccgttcct
       3121 ggtgggatct gaacatcaaa gttgatgttg agaagtatcc gggagcagta tcggaagagg
       3181 gacagaacgt tactgaaacc atcagcctgt actcgaatcc gaccaaatgg tttgcaggta
       3241 acatgcagtc aactggcctg tgggcaccgg ctcagaaaga ggtcaccatt aagtccaatg
       3301 cgaacgttcc tgtgaccgtc accgtggcgc tggctgacga cctgaccgga agagagaagc
       3361 atgaagtcgc gctgaaccgt ccgccaagag taaccaaaac gtactctctg gacgctagtg
       3421 gtacggtgaa attcaaggtg ccttacggtg gtctgattta tatcaaaggc gacagcaaag
       3481 acaatgaatc tgccagcttc acctttactg gtgtggtaaa agcaccgttc tataaagacg
       3541 gcgcatggaa aaacgatctg aactcaccgg ctccgctggg tgagctggaa tcagacgctt
       3601 tcgtttatac cgcaccgaag aagaacctga atgccagcaa ttacactggc ggactgaagc
       3661 aattcgctaa cgatctggat acctttgcca gctcgatgaa tgatttctac ggtcgtaatg
       3721 aggaagacgg taagcaccgg atgtttacct ataaaaactt gacgggccac aagcatcgtt
       3781 tcgccaacga tgtgcagatc tccatcggtg atgcgcattc gggttatccg gtaatgaaca
       3841 gcagcttctc gacgaacagc accacgctgc cgacgacgcc gctgaacgac tggctgatct
       3901 ggcacgaagt agggcacaac gccgcagaaa cgccgctgac tgttccaggc gcgaccgaag
       3961 tggcgaacaa cgtgctggcg ctgtacatgc aggatcgtta tctcggcaag atgaaccgtg
       4021 tcgctgacga tattaccgtc gcaccggaat atctggagga gagcaacggt caggcatggg
       4081 cgcgcggcgg tgcgggtgac cgtctgctga tgtacgcgca gctgaaggaa tgggcagaga
       4141 aaaactttga tatcaagaaa tggtatccag aaggtgaatt gccgaagttc ttcagcgatc
       4201 gtgaagggat gaaaggctgg aacctgttcc agttgatgca ccgtaaagcg cgcggcgatg
       4261 acgttggtga caagaccttt ggtggcaaga attactgtgc tgaatccaac ggtaacgctg
       4321 cggacacgct gatgctgtgt gcctcctggg tcgcccagac ggatctttcg gagttcttta
       4381 agaaatggaa tccgggtgcg aatgcttacc agctgccggg ggcgagcgag atgagcttcg
       4441 agggcggtgt gagccagtcg gcgtacaaca cgctggcgtc actcaagctg ccgaaaccgg
       4501 aacagggacc ggaaaccatt aacaaggtta ccgagcataa gatgtctgtc gagtaaGgat
       4561 ccCACCACCA CCACCACCAC CACCACCACC ACctggaagt actgttccag ggcccgATGg
       4621 actacaaaga ccatgatggc gactacaaag accatgatat cgactacaaa gacgatgacg
       4681 acaaataaaA GCTTaggctg ttttggcgga tgagagaaga ttttcagcct gatacagatt
       4741 aaatcagaac gcagaagcgg tctgataaaa cagaatttgc ctggcggcag tagcgcggtg
       4801 gtcccacctg accccatgcc gaactcagaa gtgaaacgcc gtagcgccga tggtagtgtg
       4861 gggtctcccc atgcgagagt agggaactgc caggcatcaa ataaaacgaa aggctcagtc
       4921 gaaagactgg gcctttcgtt ttatctgttg tttgtcggtg aacgctctcc tgagtaggac
       4981 aaatccgccg ggagcggatt tgaacgttgc gaagcaacgg cccggagggt ggcgggcagg
       5041 acgcccgcca taaactgcca ggcatcaaat taagcagaag gccatcctga cggatggcct
       5101 ttttgcgttt ctacaaactc tttttgttta tttttctaaa tacattcaaa tatgtatccg
       5161 ctcatgagac aataacccCT GACTTCAGGT GCTACATTTG AAGAGATAAA TTGCACTGAA
       5221 ATCTAGAAAT ATTTTATCTG ATTAATAAGA TGATCTTCTT GAGATCGTTT TGGTCTGCGC
       5281 GTAATCTCTT GCTCTGAAAA CGAAAAAACC GCCTTGCAGG GCGGTTTTTC GAAGGTTCTC
       5341 TGAGCTACCA ACTCTTTGAA CCGAGGTAAC TGGCTTGGAG GAGCGCAGTC ACCAAAACTT
       5401 GTCCTTTCAG TTTAGCCTTA ACCGGCGCAT GACTTCAAGA CTAACTCCTC TAAATCAATT
       5461 ACCAGTGGCT GCTGCCAGTG GTGCTTTTGC ATGTCTTTCC GGGTTGGACT CAAGACGATA
       5521 GTTACCGGAT AAGGCGCAGC GGTCGGACTG AACGGGGGGT TCGTGCATAC AGTCCAGCTT
       5581 GGAGCGAACT GCCTACCCGG AACTGAGTGT CAGGCGTGGA ATGAGACAAA CGCGGCCATA
       5641 ACAGCGGAAT GACACCGGTA AACCGAAAGG CAGGAACAGG AGAGCGCACG AGGGAGCCGC
       5701 CAGGGGGAAA CGCCTGGTAT CTTTATAGTC CTGTCGGGTT TCGCCACCAC TGATTTGAGC
       5761 GTCAGATTTC GTGATGCTTG TCAGGGGGGC GGAGCCTATG GAAAAACGGC TTTGCCGCGG
       5821 CCCTCTCACT TCCCTGTTAA GTATCTTCCT GGCATCTTCC AGGAAATCTC CGCCCCGTTC
       5881 GTAAGCCATT TCCGCTCGCC GCAGTCGAAC GACCGAGCGT AGCGAGTCAG TGAGCGAGGA
       5941 AGCGGAATAT ATCCTGTATC ACATATTCTG CTGACGCACC GGTGCAGCCT TTTTTCTCCT
       6001 GCCACATGAA GCACTTCACT GACACCCTCA TCAGTGCCAA CATAGTAAGC CAGTATACAC
       6061 TCCGCTAGCG CTGATGTCCG GCGGTGCTTT TGCCGTTACG CACCACCCCG TCAGTAGCTG
       6121 AACAGGAGGG ACAGCTGATA GAAACAGAAG CCACTGGAGC ACCTCAAAAA CACCATCATA
       6181 CACTAAATCA GTAAGTTGGC AGCATCACCC GACGCACTTT GCGCCGAATA AATACCTGTG
       6241 ACGGAAGATC ACTTCGCAGA ATAAATAAAT CCTGGTGTCC CTGTTGATAC CGGGAAGCCC
       6301 TGGGCCAACT TTTGGCGAAA ATGAGACGTT GATCGGCACG TAAGAGGTTC CAACTTTCAC
       6361 CATAATGAAA TAAGATCACT ACCGGGCGTA TTTTTTGAGT TATCGAGATT TTCAGGAGCT
       6421 AAGGAAGCTA AAATGGAGAA AAAAATCACT GGATATACCA CCGTTGATAT ATCCCAATGG
       6481 CATCGTAAAG AACATTTTGA GGCATTTCAG TCAGTTGCTC AATGTACCTA TAACCAGACC
       6541 GTTCAGCTGG ATATTACGGC CTTTTTAAAG ACCGTAAAGA AAAATAAGCA CAAGTTTTAT
       6601 CCGGCCTTTA TTCACATTCT TGCCCGCCTG ATGAATGCTC ATCCGGAATT CCGTATGGCA
       6661 ATGAAAGACG GTGAGCTGGT GATATGGGAT AGTGTTCACC CTTGTTACAC CGTTTTCCAT
       6721 GAGCAAACTG AAACGTTTTC ATCGCTCTGG AGTGAATACC ACGACGATTT CCGGCAGTTT
       6781 CTACACATAT ATTCGCAAGA TGTGGCGTGT TACGGTGAAA ACCTGGCCTA TTTCCCTAAA
       6841 GGGTTTATTG AGAATATGTT TTTCGTCTCA GCCAATCCCT GGGTGAGTTT CACCAGTTTT
       6901 GATTTAAACG TGGCCAATAT GGACAACTTC TTCGCCCCCG TTTTCACCAT GGGCAAATAT
       6961 TATACGCAAG GCGACAAGGT GCTGATGCCG CTGGCGATTC AGGTTCATCA TGCCGTCTGT
       7021 GATGGCTTCC ATGTCGGCAG AATGCTTAAT GAATTACAAC AGTACTGCGA TGAGTGGCAG
       7081 GGCGGGGCGT AATTTTTTTA AGGCAGTTAT TGGTGCCCTT AAACGCCTGG TGCTACGCCT
       7141 GAATAAGTGA TAATAAGCGG ATGAATGGCA GAAATTCGAA AGCAAATTCG ACCCGGTCGT
       7201 CGCGGCCGCG TGAAACCAGT AACGTTATAC GATGTCGCAG AGTATGCCGG TGTCTCTTAT
       7261 CAGACCGTTT CCCGCGTGGT GAACCAGGCC AGCCACGTTT CTGCGAAAAC GCGGGAAAAA
       7321 GTGGAAGCGG CGATGGCGGA GCTGAATTAC ATTCCCAACC GCGTGGCACA ACAACTGGCG
       7381 GGCAAACAGT CGTTGCTGAT TGGCGTTGCC ACCTCCAGTC TGGCCCTGCA CGCGCCGTCG
       7441 CAAATTGTCG CGGCGATTAA ATCTCGCGCC GATCAACTGG GTGCCAGCGT GGTGGTGTCG
       7501 ATGGTAGAAC GAAGCGGCGT CGAAGCCTGT AAAGCGGCGG TGCACAATCT TCTCGCGCAA
       7561 CGCGTCAGTG GGCTGATCAT TAACTATCCG CTGGATGACC AGGATGCCAT TGCTGTGGAA
       7621 GCTGCCTGCA CTAATGTTCC GGCGTTATTT CTTGATGTCT CTGACCAGAC ACCCATCAAC
       7681 AGTATTATTT TCTCCCATGA AGACGGTACG CGACTGGGCG TGGAGCATCT GGTCGCATTG
       7741 GGTCACCAGC AAATCGCGCT GTTAGCGGGC CCATTAAGTT CTGTCTCGGC GCGTCTGCGT
       7801 CTGGCTGGCT GGCATAAATA TCTCACTCGC AATCAAATTC AGCCGATAGC GGAACGGGAA
       7861 GGCGACTGGA GTGCCATGTC CGGTTTTCAA CAAACCATGC AAATGCTGAA TGAGGGCATC
       7921 GTTCCCACTG CGATGCTGGT TGCCAACGAT CAGATGGCGC TGGGCGCAAT GCGCGCCATT
       7981 ACCGAGTCCG GGCTGCGCGT TGGTGCGGAT ATCTCGGTAG TGGGATACGA CGATACCGAA
       8041 GACAGCTCAT GTTATATCCC GCCGTCAACC ACCATCAAAC AGGATTTTCG CCTGCTGGGG
       8101 CAAACCAGCG TGGACCGCTT GCTGCAACTC TCTCAGGGCC AGGCGGTGAA GGGCAATCAG
       8161 CTGTTGCCCG TCTCACTGGT GAAAAGAAAA ACCACCCTGG CGCCCAATAC GCAAACCGCC
       8221 TCTCCCCGCG CGTTGGCCGA TTCATTAATG CAGCTGGCAC GACAGGTTTC CCGACTGGAA
       8281 AGCGGGCAGT GAGCGCAACG CAATTAATGT GAGTTAGCGC GAATTGATCT GGTTTGACAG
       8341 CTTATCATCG ACTGCACGGT GCACCAATGC TTCTGGCGTC AGGCAGCCAT CGGAAGCTGT
       8401 GGTATGGCTG TGCAGGTCGT AAATCACTGC ATAATTCGTG TCGCTCAAGG CGCACTCCCG
       8461 TTCTGGATAA TGTTTTTTGC GCCGACATCA TAACGGTTCT GGCAAATATT CTGAAATGAG
       8521 CTG
//
