# Supplementary material for: The non-pathogenic Escherichia coli strain W secretes SslE via the virulence-associated type II secretion system beta
Source: BMC Microbiol. 2013 Jun 12;13:130. doi: 10.1186/1471-2180-13-130 (PMC3707838; doi:10.1186/1471-2180-13-130)
Supplement: Additional file 3 — Sequences of plasmids used in this study. [file 1471-2180-13-130-S3.zip › pMSD8.gbk]

LOCUS       pMSD8                   4857 bp    DNA     circular     23-FEB-2013
FEATURES             Location/Qualifiers
     misc_feature    36..56
                     /note="lac operator fragment, bound by LacI"
     misc_feature    63..68
                     /note="RBS"
     misc_feature    1..30
                     /note="trc promoter"
                     /note="trc promoter combines -35 region from the trp
                     promoter and the -10 region from the lacUV5 promoter"
     terminator      1235..1278
                     /dnas_title="rrnB T1"
                     /gene="rrnB"
                     /standard_name="rrnB T1"
     terminator      1410..1437
                     /dnas_title="rrnB T2"
                     /gene="rrnB"
                     /standard_name="rrnB T2"
     misc_feature    1592..2137
                     /note="p15A origin of replication"
     CDS             2767..3426
                     /note="cat"
                     /translation="MEKKITGYTTVDISQWHRKEHFEAFQSVAQCTYNQTVQLDITAF
                     LKTVKKNKHKFYPAFIHILARLMNAHPEFRMAMKDGELVIWDSVHPCYTVFHEQTETF
                     SSLWSEYHDDFRQFLHIYSQDVACYGENLAYFPKGFIENMFFVSANPWVSFTSFDLNV
                     ANMDNFFAPVFTMGKYYTQGDKVLMPLAIQVHHAVCDGFHVGRMLNELQQYCDEWQGG
                     A"
     CDS             3544..4626
                     /note="lacIq"
                     /translation="MKPVTLYDVAEYAGVSYQTVSRVVNQASHVSAKTREKVEAAMAE
                     LNYIPNRVAQQLAGKQSLLIGVATSSLALHAPSQIVAAIKSRADQLGASVVVSMVERS
                     GVEACKAAVHNLLAQRVSGLIINYPLDDQDAIAVEAACTNVPALFLDVSDQTPINSII
                     FSHEDGTRLGVEHLVALGHQQIALLAGPLSSVSARLRLAGWHKYLTRNQIQPIAEREG
                     DWSAMSGFQQTMQMLNEGIVPTAMLVANDQMALGAMRAITESGLRVGADISVVGYDDT
                     EDSSCYIPPSTTIKQDFRLLGQTSVDRLLQLSQGQAVKGNQLLPVSLVKRKTTLAPNT
                     QTASPRALADSLMQLARQVSRLESGQ"
     CDS             897..1019
                     /note="His-FLAG tag, NOT fused to PppA"
                     /translation="HHHHHHHHHHLEVLFQGPMDYKDHDGDYKDHDIDYKDDDDK"
                     /note="10X His - PPX cleavage site - 3X FLAG"
     gene            81..890
                     /gene="pppA"
                     /locus_tag="ECW_m3238"
ORIGIN      
          1 TTGACAATTA ATCATCCGGC TCGTATAATG TGTGGAATTG TGAGCGGATA ACAATTTCAC
         61 ACAGGAAACA GACCGGTACC atgctttttg atgtttttca gcaatacccc gcggcgatgc
        121 ccatactggc aaccgtcgga ggattgatca tcggcagttt tttgaatgtg gtgatttggc
        181 gttaccccat catgctgcgc caacaaatgg cggagtttca tggtgaaatg ccgagtgcgc
        241 agtcaaaaat aagccttgcg ctaccgcgtt cccactgccc acattgtcag cagaccatcc
        301 ggatacgtga caatattccg ctgctctcct ggctgatgct caaagggcgc tgccgtgatt
        361 gtcaggcgaa aatcagcaag cgttatccgc tggtggagtt attgacggca ctcgcttttt
        421 tgctggcgag tctggtctgg ccggaaagtg gatgggcgct ggcggtgatg atattatccg
        481 cctggctgat tgccgcgagc gtcattgacc tcgatcacca atggctgccc gatgttttta
        541 ctcagggcgt attgtggacg ggactgattg cggcatgggc gcagcagagc ccgctcacgc
        601 tacaagatgc agttaccggc gtcctggtgg ggtttatcgc tttttactcc ctgcgctgga
        661 tagccggagt agttctgcgt aaagaagcat taggcatggg cgatgtatta ttgttcgctg
        721 cgttaggtag ttgggtgggg ccgttgtcgc tacccaatgt tgctttaatc gcatcatgct
        781 gcggcctgat atatgccgtt attacaaaaa gaggatcaac cacactgcct tttggaccgt
        841 gtttaagtct gggcggtata gcaacaattt atctacaggc attgttttaa GgatccCACC
        901 ACCACCACCA CCACCACCAC CACCACctgg aagtactgtt ccagggcccg ATGgactaca
        961 aagaccatga tggcgactac aaagaccatg atatcgacta caaagacgat gacgacaaat
       1021 aaaAGCTTag gctgttttgg cggatgagag aagattttca gcctgataca gattaaatca
       1081 gaacgcagaa gcggtctgat aaaacagaat ttgcctggcg gcagtagcgc ggtggtccca
       1141 cctgacccca tgccgaactc agaagtgaaa cgccgtagcg ccgatggtag tgtggggtct
       1201 ccccatgcga gagtagggaa ctgccaggca tcaaataaaa cgaaaggctc agtcgaaaga
       1261 ctgggccttt cgttttatct gttgtttgtc ggtgaacgct ctcctgagta ggacaaatcc
       1321 gccgggagcg gatttgaacg ttgcgaagca acggcccgga gggtggcggg caggacgccc
       1381 gccataaact gccaggcatc aaattaagca gaaggccatc ctgacggatg gcctttttgc
       1441 gtttctacaa actctttttg tttatttttc taaatacatt caaatatgta tccgctcatg
       1501 agacaataac ccCTGACTTC AGGTGCTACA TTTGAAGAGA TAAATTGCAC TGAAATCTAG
       1561 AAATATTTTA TCTGATTAAT AAGATGATCT TCTTGAGATC GTTTTGGTCT GCGCGTAATC
       1621 TCTTGCTCTG AAAACGAAAA AACCGCCTTG CAGGGCGGTT TTTCGAAGGT TCTCTGAGCT
       1681 ACCAACTCTT TGAACCGAGG TAACTGGCTT GGAGGAGCGC AGTCACCAAA ACTTGTCCTT
       1741 TCAGTTTAGC CTTAACCGGC GCATGACTTC AAGACTAACT CCTCTAAATC AATTACCAGT
       1801 GGCTGCTGCC AGTGGTGCTT TTGCATGTCT TTCCGGGTTG GACTCAAGAC GATAGTTACC
       1861 GGATAAGGCG CAGCGGTCGG ACTGAACGGG GGGTTCGTGC ATACAGTCCA GCTTGGAGCG
       1921 AACTGCCTAC CCGGAACTGA GTGTCAGGCG TGGAATGAGA CAAACGCGGC CATAACAGCG
       1981 GAATGACACC GGTAAACCGA AAGGCAGGAA CAGGAGAGCG CACGAGGGAG CCGCCAGGGG
       2041 GAAACGCCTG GTATCTTTAT AGTCCTGTCG GGTTTCGCCA CCACTGATTT GAGCGTCAGA
       2101 TTTCGTGATG CTTGTCAGGG GGGCGGAGCC TATGGAAAAA CGGCTTTGCC GCGGCCCTCT
       2161 CACTTCCCTG TTAAGTATCT TCCTGGCATC TTCCAGGAAA TCTCCGCCCC GTTCGTAAGC
       2221 CATTTCCGCT CGCCGCAGTC GAACGACCGA GCGTAGCGAG TCAGTGAGCG AGGAAGCGGA
       2281 ATATATCCTG TATCACATAT TCTGCTGACG CACCGGTGCA GCCTTTTTTC TCCTGCCACA
       2341 TGAAGCACTT CACTGACACC CTCATCAGTG CCAACATAGT AAGCCAGTAT ACACTCCGCT
       2401 AGCGCTGATG TCCGGCGGTG CTTTTGCCGT TACGCACCAC CCCGTCAGTA GCTGAACAGG
       2461 AGGGACAGCT GATAGAAACA GAAGCCACTG GAGCACCTCA AAAACACCAT CATACACTAA
       2521 ATCAGTAAGT TGGCAGCATC ACCCGACGCA CTTTGCGCCG AATAAATACC TGTGACGGAA
       2581 GATCACTTCG CAGAATAAAT AAATCCTGGT GTCCCTGTTG ATACCGGGAA GCCCTGGGCC
       2641 AACTTTTGGC GAAAATGAGA CGTTGATCGG CACGTAAGAG GTTCCAACTT TCACCATAAT
       2701 GAAATAAGAT CACTACCGGG CGTATTTTTT GAGTTATCGA GATTTTCAGG AGCTAAGGAA
       2761 GCTAAAATGG AGAAAAAAAT CACTGGATAT ACCACCGTTG ATATATCCCA ATGGCATCGT
       2821 AAAGAACATT TTGAGGCATT TCAGTCAGTT GCTCAATGTA CCTATAACCA GACCGTTCAG
       2881 CTGGATATTA CGGCCTTTTT AAAGACCGTA AAGAAAAATA AGCACAAGTT TTATCCGGCC
       2941 TTTATTCACA TTCTTGCCCG CCTGATGAAT GCTCATCCGG AATTCCGTAT GGCAATGAAA
       3001 GACGGTGAGC TGGTGATATG GGATAGTGTT CACCCTTGTT ACACCGTTTT CCATGAGCAA
       3061 ACTGAAACGT TTTCATCGCT CTGGAGTGAA TACCACGACG ATTTCCGGCA GTTTCTACAC
       3121 ATATATTCGC AAGATGTGGC GTGTTACGGT GAAAACCTGG CCTATTTCCC TAAAGGGTTT
       3181 ATTGAGAATA TGTTTTTCGT CTCAGCCAAT CCCTGGGTGA GTTTCACCAG TTTTGATTTA
       3241 AACGTGGCCA ATATGGACAA CTTCTTCGCC CCCGTTTTCA CCATGGGCAA ATATTATACG
       3301 CAAGGCGACA AGGTGCTGAT GCCGCTGGCG ATTCAGGTTC ATCATGCCGT CTGTGATGGC
       3361 TTCCATGTCG GCAGAATGCT TAATGAATTA CAACAGTACT GCGATGAGTG GCAGGGCGGG
       3421 GCGTAATTTT TTTAAGGCAG TTATTGGTGC CCTTAAACGC CTGGTGCTAC GCCTGAATAA
       3481 GTGATAATAA GCGGATGAAT GGCAGAAATT CGAAAGCAAA TTCGACCCGG TCGTCGCGGC
       3541 CGCGTGAAAC CAGTAACGTT ATACGATGTC GCAGAGTATG CCGGTGTCTC TTATCAGACC
       3601 GTTTCCCGCG TGGTGAACCA GGCCAGCCAC GTTTCTGCGA AAACGCGGGA AAAAGTGGAA
       3661 GCGGCGATGG CGGAGCTGAA TTACATTCCC AACCGCGTGG CACAACAACT GGCGGGCAAA
       3721 CAGTCGTTGC TGATTGGCGT TGCCACCTCC AGTCTGGCCC TGCACGCGCC GTCGCAAATT
       3781 GTCGCGGCGA TTAAATCTCG CGCCGATCAA CTGGGTGCCA GCGTGGTGGT GTCGATGGTA
       3841 GAACGAAGCG GCGTCGAAGC CTGTAAAGCG GCGGTGCACA ATCTTCTCGC GCAACGCGTC
       3901 AGTGGGCTGA TCATTAACTA TCCGCTGGAT GACCAGGATG CCATTGCTGT GGAAGCTGCC
       3961 TGCACTAATG TTCCGGCGTT ATTTCTTGAT GTCTCTGACC AGACACCCAT CAACAGTATT
       4021 ATTTTCTCCC ATGAAGACGG TACGCGACTG GGCGTGGAGC ATCTGGTCGC ATTGGGTCAC
       4081 CAGCAAATCG CGCTGTTAGC GGGCCCATTA AGTTCTGTCT CGGCGCGTCT GCGTCTGGCT
       4141 GGCTGGCATA AATATCTCAC TCGCAATCAA ATTCAGCCGA TAGCGGAACG GGAAGGCGAC
       4201 TGGAGTGCCA TGTCCGGTTT TCAACAAACC ATGCAAATGC TGAATGAGGG CATCGTTCCC
       4261 ACTGCGATGC TGGTTGCCAA CGATCAGATG GCGCTGGGCG CAATGCGCGC CATTACCGAG
       4321 TCCGGGCTGC GCGTTGGTGC GGATATCTCG GTAGTGGGAT ACGACGATAC CGAAGACAGC
       4381 TCATGTTATA TCCCGCCGTC AACCACCATC AAACAGGATT TTCGCCTGCT GGGGCAAACC
       4441 AGCGTGGACC GCTTGCTGCA ACTCTCTCAG GGCCAGGCGG TGAAGGGCAA TCAGCTGTTG
       4501 CCCGTCTCAC TGGTGAAAAG AAAAACCACC CTGGCGCCCA ATACGCAAAC CGCCTCTCCC
       4561 CGCGCGTTGG CCGATTCATT AATGCAGCTG GCACGACAGG TTTCCCGACT GGAAAGCGGG
       4621 CAGTGAGCGC AACGCAATTA ATGTGAGTTA GCGCGAATTG ATCTGGTTTG ACAGCTTATC
       4681 ATCGACTGCA CGGTGCACCA ATGCTTCTGG CGTCAGGCAG CCATCGGAAG CTGTGGTATG
       4741 GCTGTGCAGG TCGTAAATCA CTGCATAATT CGTGTCGCTC AAGGCGCACT CCCGTTCTGG
       4801 ATAATGTTTT TTGCGCCGAC ATCATAACGG TTCTGGCAAA TATTCTGAAA TGAGCTG
//
