# Supplementary material for: The non-pathogenic Escherichia coli strain W secretes SslE via the virulence-associated type II secretion system beta
Source: BMC Microbiol. 2013 Jun 12;13:130. doi: 10.1186/1471-2180-13-130 (PMC3707838; doi:10.1186/1471-2180-13-130)
Supplement: Additional file 3 — Sequences of plasmids used in this study. [file 1471-2180-13-130-S3.zip › pRH21.gbk]

LOCUS       pRH21                   4050 bp    DNA     circular     23-FEB-2013
FEATURES             Location/Qualifiers
     misc_feature    36..56
                     /note="lac operator fragment, bound by LacI"
     misc_feature    63..68
                     /note="RBS"
     misc_feature    1..30
                     /note="trc promoter"
                     /note="trc promoter combines -35 region from the trp
                     promoter and the -10 region from the lacUV5 promoter"
     terminator      428..471
                     /dnas_title="rrnB T1"
                     /gene="rrnB"
                     /standard_name="rrnB T1"
     terminator      603..630
                     /dnas_title="rrnB T2"
                     /gene="rrnB"
                     /standard_name="rrnB T2"
     misc_feature    785..1330
                     /note="p15A origin of replication"
     CDS             1960..2619
                     /note="cat"
                     /translation="MEKKITGYTTVDISQWHRKEHFEAFQSVAQCTYNQTVQLDITAF
                     LKTVKKNKHKFYPAFIHILARLMNAHPEFRMAMKDGELVIWDSVHPCYTVFHEQTETF
                     SSLWSEYHDDFRQFLHIYSQDVACYGENLAYFPKGFIENMFFVSANPWVSFTSFDLNV
                     ANMDNFFAPVFTMGKYYTQGDKVLMPLAIQVHHAVCDGFHVGRMLNELQQYCDEWQGG
                     A"
     CDS             2737..3819
                     /note="lacIq"
                     /translation="MKPVTLYDVAEYAGVSYQTVSRVVNQASHVSAKTREKVEAAMAE
                     LNYIPNRVAQQLAGKQSLLIGVATSSLALHAPSQIVAAIKSRADQLGASVVVSMVERS
                     GVEACKAAVHNLLAQRVSGLIINYPLDDQDAIAVEAACTNVPALFLDVSDQTPINSII
                     FSHEDGTRLGVEHLVALGHQQIALLAGPLSSVSARLRLAGWHKYLTRNQIQPIAEREG
                     DWSAMSGFQQTMQMLNEGIVPTAMLVANDQMALGAMRAITESGLRVGADISVVGYDDT
                     EDSSCYIPPSTTIKQDFRLLGQTSVDRLLQLSQGQAVKGNQLLPVSLVKRKTTLAPNT
                     QTASPRALADSLMQLARQVSRLESGQ"
     CDS             90..212
                     /note="10X His - PPX cleavage site - 3X FLAG"
                     /translation="HHHHHHHHHHLEVLFQGPMDYKDHDGDYKDHDIDYKDDDDK"
ORIGIN      
          1 TTGACAATTA ATCATCCGGC TCGTATAATG TGTGGAATTG TGAGCGGATA ACAATTTCAC
         61 ACAGGAAACA GACCGGTACC CGGGgatccC ACCACCACCA CCACCACCAC CACCACCACc
        121 tggaagtact gttccagggc ccgATGgact acaaagacca tgatggcgac tacaaagacc
        181 atgatatcga ctacaaagac gatgacgaca aataaaAGCT Taggctgttt tggcggatga
        241 gagaagattt tcagcctgat acagattaaa tcagaacgca gaagcggtct gataaaacag
        301 aatttgcctg gcggcagtag cgcggtggtc ccacctgacc ccatgccgaa ctcagaagtg
        361 aaacgccgta gcgccgatgg tagtgtgggg tctccccatg cgagagtagg gaactgccag
        421 gcatcaaata aaacgaaagg ctcagtcgaa agactgggcc tttcgtttta tctgttgttt
        481 gtcggtgaac gctctcctga gtaggacaaa tccgccggga gcggatttga acgttgcgaa
        541 gcaacggccc ggagggtggc gggcaggacg cccgccataa actgccaggc atcaaattaa
        601 gcagaaggcc atcctgacgg atggcctttt tgcgtttcta caaactcttt ttgtttattt
        661 ttctaaatac attcaaatat gtatccgctc atgagacaat aacccCTGAC TTCAGGTGCT
        721 ACATTTGAAG AGATAAATTG CACTGAAATC TAGAAATATT TTATCTGATT AATAAGATGA
        781 TCTTCTTGAG ATCGTTTTGG TCTGCGCGTA ATCTCTTGCT CTGAAAACGA AAAAACCGCC
        841 TTGCAGGGCG GTTTTTCGAA GGTTCTCTGA GCTACCAACT CTTTGAACCG AGGTAACTGG
        901 CTTGGAGGAG CGCAGTCACC AAAACTTGTC CTTTCAGTTT AGCCTTAACC GGCGCATGAC
        961 TTCAAGACTA ACTCCTCTAA ATCAATTACC AGTGGCTGCT GCCAGTGGTG CTTTTGCATG
       1021 TCTTTCCGGG TTGGACTCAA GACGATAGTT ACCGGATAAG GCGCAGCGGT CGGACTGAAC
       1081 GGGGGGTTCG TGCATACAGT CCAGCTTGGA GCGAACTGCC TACCCGGAAC TGAGTGTCAG
       1141 GCGTGGAATG AGACAAACGC GGCCATAACA GCGGAATGAC ACCGGTAAAC CGAAAGGCAG
       1201 GAACAGGAGA GCGCACGAGG GAGCCGCCAG GGGGAAACGC CTGGTATCTT TATAGTCCTG
       1261 TCGGGTTTCG CCACCACTGA TTTGAGCGTC AGATTTCGTG ATGCTTGTCA GGGGGGCGGA
       1321 GCCTATGGAA AAACGGCTTT GCCGCGGCCC TCTCACTTCC CTGTTAAGTA TCTTCCTGGC
       1381 ATCTTCCAGG AAATCTCCGC CCCGTTCGTA AGCCATTTCC GCTCGCCGCA GTCGAACGAC
       1441 CGAGCGTAGC GAGTCAGTGA GCGAGGAAGC GGAATATATC CTGTATCACA TATTCTGCTG
       1501 ACGCACCGGT GCAGCCTTTT TTCTCCTGCC ACATGAAGCA CTTCACTGAC ACCCTCATCA
       1561 GTGCCAACAT AGTAAGCCAG TATACACTCC GCTAGCGCTG ATGTCCGGCG GTGCTTTTGC
       1621 CGTTACGCAC CACCCCGTCA GTAGCTGAAC AGGAGGGACA GCTGATAGAA ACAGAAGCCA
       1681 CTGGAGCACC TCAAAAACAC CATCATACAC TAAATCAGTA AGTTGGCAGC ATCACCCGAC
       1741 GCACTTTGCG CCGAATAAAT ACCTGTGACG GAAGATCACT TCGCAGAATA AATAAATCCT
       1801 GGTGTCCCTG TTGATACCGG GAAGCCCTGG GCCAACTTTT GGCGAAAATG AGACGTTGAT
       1861 CGGCACGTAA GAGGTTCCAA CTTTCACCAT AATGAAATAA GATCACTACC GGGCGTATTT
       1921 TTTGAGTTAT CGAGATTTTC AGGAGCTAAG GAAGCTAAAA TGGAGAAAAA AATCACTGGA
       1981 TATACCACCG TTGATATATC CCAATGGCAT CGTAAAGAAC ATTTTGAGGC ATTTCAGTCA
       2041 GTTGCTCAAT GTACCTATAA CCAGACCGTT CAGCTGGATA TTACGGCCTT TTTAAAGACC
       2101 GTAAAGAAAA ATAAGCACAA GTTTTATCCG GCCTTTATTC ACATTCTTGC CCGCCTGATG
       2161 AATGCTCATC CGGAATTCCG TATGGCAATG AAAGACGGTG AGCTGGTGAT ATGGGATAGT
       2221 GTTCACCCTT GTTACACCGT TTTCCATGAG CAAACTGAAA CGTTTTCATC GCTCTGGAGT
       2281 GAATACCACG ACGATTTCCG GCAGTTTCTA CACATATATT CGCAAGATGT GGCGTGTTAC
       2341 GGTGAAAACC TGGCCTATTT CCCTAAAGGG TTTATTGAGA ATATGTTTTT CGTCTCAGCC
       2401 AATCCCTGGG TGAGTTTCAC CAGTTTTGAT TTAAACGTGG CCAATATGGA CAACTTCTTC
       2461 GCCCCCGTTT TCACCATGGG CAAATATTAT ACGCAAGGCG ACAAGGTGCT GATGCCGCTG
       2521 GCGATTCAGG TTCATCATGC CGTCTGTGAT GGCTTCCATG TCGGCAGAAT GCTTAATGAA
       2581 TTACAACAGT ACTGCGATGA GTGGCAGGGC GGGGCGTAAT TTTTTTAAGG CAGTTATTGG
       2641 TGCCCTTAAA CGCCTGGTGC TACGCCTGAA TAAGTGATAA TAAGCGGATG AATGGCAGAA
       2701 ATTCGAAAGC AAATTCGACC CGGTCGTCGC GGCCGCGTGA AACCAGTAAC GTTATACGAT
       2761 GTCGCAGAGT ATGCCGGTGT CTCTTATCAG ACCGTTTCCC GCGTGGTGAA CCAGGCCAGC
       2821 CACGTTTCTG CGAAAACGCG GGAAAAAGTG GAAGCGGCGA TGGCGGAGCT GAATTACATT
       2881 CCCAACCGCG TGGCACAACA ACTGGCGGGC AAACAGTCGT TGCTGATTGG CGTTGCCACC
       2941 TCCAGTCTGG CCCTGCACGC GCCGTCGCAA ATTGTCGCGG CGATTAAATC TCGCGCCGAT
       3001 CAACTGGGTG CCAGCGTGGT GGTGTCGATG GTAGAACGAA GCGGCGTCGA AGCCTGTAAA
       3061 GCGGCGGTGC ACAATCTTCT CGCGCAACGC GTCAGTGGGC TGATCATTAA CTATCCGCTG
       3121 GATGACCAGG ATGCCATTGC TGTGGAAGCT GCCTGCACTA ATGTTCCGGC GTTATTTCTT
       3181 GATGTCTCTG ACCAGACACC CATCAACAGT ATTATTTTCT CCCATGAAGA CGGTACGCGA
       3241 CTGGGCGTGG AGCATCTGGT CGCATTGGGT CACCAGCAAA TCGCGCTGTT AGCGGGCCCA
       3301 TTAAGTTCTG TCTCGGCGCG TCTGCGTCTG GCTGGCTGGC ATAAATATCT CACTCGCAAT
       3361 CAAATTCAGC CGATAGCGGA ACGGGAAGGC GACTGGAGTG CCATGTCCGG TTTTCAACAA
       3421 ACCATGCAAA TGCTGAATGA GGGCATCGTT CCCACTGCGA TGCTGGTTGC CAACGATCAG
       3481 ATGGCGCTGG GCGCAATGCG CGCCATTACC GAGTCCGGGC TGCGCGTTGG TGCGGATATC
       3541 TCGGTAGTGG GATACGACGA TACCGAAGAC AGCTCATGTT ATATCCCGCC GTCAACCACC
       3601 ATCAAACAGG ATTTTCGCCT GCTGGGGCAA ACCAGCGTGG ACCGCTTGCT GCAACTCTCT
       3661 CAGGGCCAGG CGGTGAAGGG CAATCAGCTG TTGCCCGTCT CACTGGTGAA AAGAAAAACC
       3721 ACCCTGGCGC CCAATACGCA AACCGCCTCT CCCCGCGCGT TGGCCGATTC ATTAATGCAG
       3781 CTGGCACGAC AGGTTTCCCG ACTGGAAAGC GGGCAGTGAG CGCAACGCAA TTAATGTGAG
       3841 TTAGCGCGAA TTGATCTGGT TTGACAGCTT ATCATCGACT GCACGGTGCA CCAATGCTTC
       3901 TGGCGTCAGG CAGCCATCGG AAGCTGTGGT ATGGCTGTGC AGGTCGTAAA TCACTGCATA
       3961 ATTCGTGTCG CTCAAGGCGC ACTCCCGTTC TGGATAATGT TTTTTGCGCC GACATCATAA
       4021 CGGTTCTGGC AAATATTCTG AAATGAGCTG
//
