# Supplementary material for: The non-pathogenic Escherichia coli strain W secretes SslE via the virulence-associated type II secretion system beta
Source: BMC Microbiol. 2013 Jun 12;13:130. doi: 10.1186/1471-2180-13-130 (PMC3707838; doi:10.1186/1471-2180-13-130)
Supplement: Additional file 3 — Sequences of plasmids used in this study. [file 1471-2180-13-130-S3.zip › pRH31.gbk]

LOCUS       pRH31                   4262 bp    DNA     circular     23-FEB-2013
FEATURES             Location/Qualifiers
     misc_feature    36..56
                     /note="lac operator fragment, bound by LacI"
     misc_feature    63..68
                     /note="RBS"
     misc_feature    1..30
                     /note="trc promoter"
                     /note="trc promoter combines -35 region from the trp
                     promoter and the -10 region from the lacUV5 promoter"
     terminator      427..470
                     /dnas_title="rrnB T1"
                     /gene="rrnB"
                     /standard_name="rrnB T1"
     terminator      602..629
                     /dnas_title="rrnB T2"
                     /gene="rrnB"
                     /standard_name="rrnB T2"
     promoter        670..698
                     /gene="bla promoter"
     CDS             740..1600
                     /dnas_title="bla"
                     /gene="bla"
                     /codon_start=1
                     /transl_table=11
                     /product="beta-lactamase"
                     /protein_id="AAA56743.1"
                     /db_xref="GI:595783"
                     /translation="MSIQHFRVALIPFFAAFCLPVFAHPETLVKVKDAEDQLGARVGY
                     IELDLNSGKILESFRPEERFPMMSTFKVLLCGAVLSRVDAGQEQLGRRIHYSQNDLVE
                     YSPVTEKHLTDGMTVRELCSAAITMSDNTAANLLLTTIGGPKELTAFLHNMGDHVTRL
                     DRWEPELNEAIPNDERDTTMPTAMATTLRKLLTGELLTLASRQQLIDWMEADKVAGPL
                     LRSALPAGWFIADKSGAGERGSRGIIAALGPDGKPSRIVVIYTTGSQATMDERNRQIA
                     EIGASLIKHW"
     misc_feature    1755..2374
                     /note="ColE1 ori"
     CDS             2940..4031
                     /dnas_title="lacIq"
                     /gene="lacIq"
                     /codon_start=1
                     /transl_table=11
                     /product="lac repressor protein"
                     /protein_id="AAA56744.1"
                     /db_xref="GI:595784"
                     /translation="MVNVKPVTLYDVAEYAGVSYQTVSRVVNQASHVSAKTREKVEAA
                     MAELNYIPNRVAQQLAGKQSLLIGVATSSLALHAPSQIVAAIKSRADQLGASVVVSMV
                     ERSGVEACKAAVHNLLAQRVSGLIINYPLDDQDAIAVEAACTNVPALFLDVSDQTPIN
                     SIIFSHEDGTRLGVEHLVALGHQQIALLAGPLSSVSARLRLAGWHKYLTRNQIQPIAE
                     REGDWSAMSGFQQTMQMLNEGIVPTAMLVANDQMALGAMRAITESGLRVGADISVVGY
                     DDTEDSSCYIPPLTTIKQDFRLLGQTSVDRLLQLSQGQAVKGNQLLPVSLVKRKTTLA
                     PNTQTASPRALADSLMQLARQVSRLESGQ"
     CDS             85..212
                     /note="10X His - PPX cleavage site - 3X FLAG"
                     /translation="HHHHHHHHHHLEVLFQGPMDYKDHDGDYKDHDIDYKDDDDK"
ORIGIN      
          1 TTGACAATTA ATCATCCGGC TCGTATAATG TGTGGAATTG TGAGCGGATA ACAATTTCAC
         61 ACAGGAAACA GACCGGTACC CGGGgatccC ACCACCACCA CCACCACCAC CACCACCACc
        121 tggaagtact gttccagggc ccgATGgact acaaagacca tgatggcgac tacaaagacc
        181 atgatatcga ctacaaagac gatgacgaca aataaaagct tggctgtttt ggcggatgag
        241 agaagatttt cagcctgata cagattaaat cagaacgcag aagcggtctg ataaaacaga
        301 atttgcctgg cggcagtagc gcggtggtcc cacctgaccc catgccgaac tcagaagtga
        361 aacgccgtag cgccgatggt agtgtggggt ctccccatgc gagagtaggg aactgccagg
        421 catcaaataa aacgaaaggc tcagtcgaaa gactgggcct ttcgttttat ctgttgtttg
        481 tcggtgaacg ctctcctgag taggacaaat ccgccgggag cggatttgaa cgttgcgaag
        541 caacggcccg gagggtggcg ggcaggacgc ccgccataaa ctgccaggca tcaaattaag
        601 cagaaggcca tcctgacgga tggccttttt gcgtttctac aaactctttt gtttattttt
        661 ctaaatacat tcaaatatgt atccgctcat gagacaataa ccctgataaa tgcttcaata
        721 atattgaaaa aggaagagta tgagtattca acatttccgt gtcgccctta ttcccttttt
        781 tgcggcattt tgccttcctg tttttgctca cccagaaacg ctggtgaaag taaaagatgc
        841 tgaagatcag ttgggtgcac gagtgggtta catcgaactg gatctcaaca gcggtaagat
        901 ccttgagagt tttcgccccg aagaacgttt tccaatgatg agcactttta aagttctgct
        961 atgtggcgcg gtattatccc gtgttgacgc cgggcaagag caactcggtc gccgcataca
       1021 ctattctcag aatgacttgg ttgagtactc accagtcaca gaaaagcatc ttacggatgg
       1081 catgacagta agagaattat gcagtgctgc cataaccatg agtgataaca ctgcggccaa
       1141 cttacttctg acaacgatcg gaggaccgaa ggagctaacc gcttttttgc acaacatggg
       1201 ggatcatgta actcgccttg atcgttggga accggagctg aatgaagcca taccaaacga
       1261 cgagcgtgac accacgatgc ctacagcaat ggcaacaacg ttgcgcaaac tattaactgg
       1321 cgaactactt actctagctt cccggcaaca attaatagac tggatggagg cggataaagt
       1381 tgcaggacca cttctgcgct cggcccttcc ggctggctgg tttattgctg ataaatctgg
       1441 agccggtgag cgtgggtctc gcggtatcat tgcagcactg gggccagatg gtaagccctc
       1501 ccgtatcgta gttatctaca cgacggggag tcaggcaact atggatgaac gaaatagaca
       1561 gatcgctgag ataggtgcct cactgattaa gcattggtaa ctgtcagacc aagtttactc
       1621 atatatactt tagattgatt taaaacttca tttttaattt aaaaggatct aggtgaagat
       1681 cctttttgat aatctcatga ccaaaatccc ttaacgtgag ttttcgttcc actgagcgtc
       1741 agaccccgta gaaaagatca aaggatcttc ttgagatcct ttttttctgc gcgtaatctg
       1801 ctgcttgcaa acaaaaaaac caccgctacc agcggtggtt tgtttgccgg atcaagagct
       1861 accaactctt tttccgaagg taactggctt cagcagagcg cagataccaa atactgtcct
       1921 tctagtgtag ccgtagttag gccaccactt caagaactct gtagcaccgc ctacatacct
       1981 cgctctgcta atcctgttac cagtggctgc tgccagtggc gataagtcgt gtcttaccgg
       2041 gttggactca agacgatagt taccggataa ggcgcagcgg tcgggctgaa cggggggttc
       2101 gtgcacacag cccagcttgg agcgaacgac ctacaccgaa ctgagatacc tacagcgtga
       2161 gctatgagaa agcgccacgc ttcccgaagg gagaaaggcg gacaggtatc cggtaagcgg
       2221 cagggtcgga acaggagagc gcacgaggga gcttccaggg ggaaacgcct ggtatcttta
       2281 tagtcctgtc gggtttcgcc acctctgact tgagcgtcga tttttgtgat gctcgtcagg
       2341 ggggcggagc ctatggaaaa acgccagcaa cgcggccttt ttacggttcc tggccttttg
       2401 ctggcctttt gctcacatgt tctttcctgc gttatcccct gattctgtgg ataaccgtat
       2461 taccgccttt gagtgagctg ataccgctcg ccgcagccga acgaccgagc gcagcgagtc
       2521 agtgagcgag gaagcggaag agcgcctgat gcggtatttt ctccttacgc atctgtgcgg
       2581 tatttcacac cgcatatggt gcactctcag tacaatctgc tctgatgccg catagttaag
       2641 ccagtataca ctccgctatc gctacgtgac tgggtcatgg ctgcgccccg acacccgcca
       2701 acacccgctg acgcgccctg acgggcttgt ctgctcccgg catccgctta cagacaagct
       2761 gtgaccgtct ccgggagctg catgtgtcag aggttttcac cgtcatcacc gaaacgcgcg
       2821 aggcagcaga tcaattcgcg cgcgaaggcg aagcggcatg catttacgtt gacaccatcg
       2881 aatggtgcaa aacctttcgc ggtatggcat gatagcgccc ggaagagagt caattcaggg
       2941 tggtgaatgt gaaaccagta acgttatacg atgtcgcaga gtatgccggt gtctcttatc
       3001 agaccgtttc ccgcgtggtg aaccaggcca gccacgtttc tgcgaaaacg cgggaaaaag
       3061 tggaagcggc gatggcggag ctgaattaca ttcccaaccg cgtggcacaa caactggcgg
       3121 gcaaacagtc gttgctgatt ggcgttgcca cctccagtct ggccctgcac gcgccgtcgc
       3181 aaattgtcgc ggcgattaaa tctcgcgccg atcaactggg tgccagcgtg gtggtgtcga
       3241 tggtagaacg aagcggcgtc gaagcctgta aagcggcggt gcacaatctt ctcgcgcaac
       3301 gcgtcagtgg gctgatcatt aactatccgc tggatgacca ggatgccatt gctgtggaag
       3361 ctgcctgcac taatgttccg gcgttatttc ttgatgtctc tgaccagaca cccatcaaca
       3421 gtattatttt ctcccatgaa gacggtacgc gactgggcgt ggagcatctg gtcgcattgg
       3481 gtcaccagca aatcgcgctg ttagcgggcc cattaagttc tgtctcggcg cgtctgcgtc
       3541 tggctggctg gcataaatat ctcactcgca atcaaattca gccgatagcg gaacgggaag
       3601 gcgactggag tgccatgtcc ggttttcaac aaaccatgca aatgctgaat gagggcatcg
       3661 ttcccactgc gatgctggtt gccaacgatc agatggcgct gggcgcaatg cgcgccatta
       3721 ccgagtccgg gctgcgcgtt ggtgcggata tctcggtagt gggatacgac gataccgaag
       3781 acagctcatg ttatatcccg ccgttaacca ccatcaaaca ggattttcgc ctgctggggc
       3841 aaaccagcgt ggaccgcttg ctgcaactct ctcagggcca ggcggtgaag ggcaatcagc
       3901 tgttgcccgt ctcactggtg aaaagaaaaa ccaccctgGC GCCCAATACG CAAACCGCCT
       3961 CTCCCCGCGC GTTGGCCGAT TCATTAATGC AGCTGGCACG ACAGGTTTCC CGACTGGAAA
       4021 GCGGGCAGTG AGCGCAACGC AATTAATGTG AGTTAGCGCG AATTGATCTG GTTTGACAGC
       4081 TTATCATCGA CTGCACGGTG CACCAATGCT TCTGGCGTCA GGCAGCCATC GGAAGCTGTG
       4141 GTATGGCTGT GCAGGTCGTA AATCACTGCA TAATTCGTGT CGCTCAAGGC GCACTCCCGT
       4201 TCTGGATAAT GTTTTTTGCG CCGACATCAT AACGGTTCTG GCAAATATTC TGAAATGAGC
       4261 TG
//
