# Supplementary material for: The non-pathogenic Escherichia coli strain W secretes SslE via the virulence-associated type II secretion system beta
Source: BMC Microbiol. 2013 Jun 12;13:130. doi: 10.1186/1471-2180-13-130 (PMC3707838; doi:10.1186/1471-2180-13-130)
Supplement: Additional file 3 — Sequences of plasmids used in this study. [file 1471-2180-13-130-S3.zip › pRH153.gbk]

LOCUS       pRH153                 10145 bp    DNA     circular     23-FEB-2013
FEATURES             Location/Qualifiers
     misc_feature    36..56
                     /note="lac operator fragment, bound by LacI"
     misc_feature    63..68
                     /note="RBS"
     misc_feature    1..30
                     /note="trc promoter"
                     /note="trc promoter combines -35 region from the trp
                     promoter and the -10 region from the lacUV5 promoter"
     terminator      6310..6353
                     /dnas_title="rrnB T1"
                     /gene="rrnB"
                     /standard_name="rrnB T1"
     terminator      6485..6512
                     /dnas_title="rrnB T2"
                     /gene="rrnB"
                     /standard_name="rrnB T2"
     promoter        6553..6581
                     /gene="bla promoter"
     CDS             6623..7483
                     /dnas_title="bla"
                     /gene="bla"
                     /codon_start=1
                     /transl_table=11
                     /product="beta-lactamase"
                     /protein_id="AAA56743.1"
                     /db_xref="GI:595783"
                     /translation="MSIQHFRVALIPFFAAFCLPVFAHPETLVKVKDAEDQLGARVGY
                     IELDLNSGKILESFRPEERFPMMSTFKVLLCGAVLSRVDAGQEQLGRRIHYSQNDLVE
                     YSPVTEKHLTDGMTVRELCSAAITMSDNTAANLLLTTIGGPKELTAFLHNMGDHVTRL
                     DRWEPELNEAIPNDERDTTMPTAMATTLRKLLTGELLTLASRQQLIDWMEADKVAGPL
                     LRSALPAGWFIADKSGAGERGSRGIIAALGPDGKPSRIVVIYTTGSQATMDERNRQIA
                     EIGASLIKHW"
     misc_feature    7638..8257
                     /note="ColE1 ori"
     CDS             8823..9914
                     /dnas_title="lacIq"
                     /gene="lacIq"
                     /codon_start=1
                     /transl_table=11
                     /product="lac repressor protein"
                     /protein_id="AAA56744.1"
                     /db_xref="GI:595784"
                     /translation="MVNVKPVTLYDVAEYAGVSYQTVSRVVNQASHVSAKTREKVEAA
                     MAELNYIPNRVAQQLAGKQSLLIGVATSSLALHAPSQIVAAIKSRADQLGASVVVSMV
                     ERSGVEACKAAVHNLLAQRVSGLIINYPLDDQDAIAVEAACTNVPALFLDVSDQTPIN
                     SIIFSHEDGTRLGVEHLVALGHQQIALLAGPLSSVSARLRLAGWHKYLTRNQIQPIAE
                     REGDWSAMSGFQQTMQMLNEGIVPTAMLVANDQMALGAMRAITESGLRVGADISVVGY
                     DDTEDSSCYIPPLTTIKQDFRLLGQTSVDRLLQLSQGQAVKGNQLLPVSLVKRKTTLA
                     PNTQTASPRALADSLMQLARQVSRLESGQ"
     misc_feature    81..6098
                     /note="sslE-cel45A fusion"
                     /translation="MNKKFKYKKSLLAAILSATLLAGCDGGGSGSSSDTPPVDSGTGS
                     LPEVKPDPTPNPEPTPEPTPDPEPTPEPTPDPEPTPEPEPEPVPTKTGYLTLGGSLRV
                     TGDITCNDESSDGFTFTPGDKVTCVAGNNTTIATFDTQSEAARSLRAVEKVSFSLEDA
                     QELAGSDNKKSNALSLVTSMNSCPANTEQVCLEFSSVIESKRFDSLYKQIDLAPEEFK
                     KLVNEEVENNAATDKAPSTHTSPVVPATTPGTKPDLNASFVSANAEQFYQYQPTEIIL
                     SEGRLVDSQGDGVVGVNYYTNSGRGVTGENGEFSFSWGETISFGIDTFELGSVRGNKS
                     TIALTELGDEVRGANIDQLIHRYSKAGQNHTRVVPDEVRKVFAEYPNVINEIINLSLS
                     NGATLGEGEQVVNLPNEFIEQFKTGQAKEIDTAICAKTDGCNEARWFSLTTRNVNDGQ
                     IQGVINKLWGVDTNYKSVSKFHVFHDSTNFYGSTGNARGQAVVNISNAAFPILMARND
                     KNYWLAFGEKRAWDKNELAYITEAPSIVRPENVTRETATFNLPFISLGQVGDGKLMVI
                     GNPHYNSILRCPNGYSWNGGVNKDGQCTLNSDPDDMKNFMENVLRYLSNDRWLPDAKS
                     SMTVGTNLDTVYFKKHGQVLGNSAPFAFHKDFTGITVKPMTSYGNLNPDEVPLLILNG
                     FEYVTQWGSDPYSIPLRADTSKPKLTQQDVTDLIAYMNKGGSVLIMENVMSNLKEESA
                     SGFVRLLDAAGLSMALNKSVVNNDPQGYPDRVRQRRSTPIWVYERYPAVDGKPPYTID
                     DTTKEVIWKYQQENKPDDKPKLEVASWQEEVEGKQVTQFAFIDEADHKTPESLAAAKQ
                     RILDAFPGLEVCKDSDYHYEVNCLEYRPGTGVPVTGGMYVPQYTQLDLGADTAKAMLQ
                     AADLGTNIQRLYQHELYFRTNGRQGERLNSVDLERLYQNMSVWLWNETKYRYEEGKED
                     ELGFKTFTEFLNCYTNNAYVGTQCSAELKKSLIDNKMIYGEESSKAGMMNPSYPLNYM
                     EKPLTRLMLGRSWWDLNIKVDVEKYPGAVSEEGQNVTETISLYSNPTKWFAGNMQSTG
                     LWAPAQKEVTIKSNANVPVTVTVALADDLTGREKHEVALNRPPRVTKTYSLDASGTVK
                     FKVPYGGLIYIKGDSKDNESASFTFTGVVKAPFYKDGAWKNDLNSPAPLGELESDAFV
                     YTAPKKNLNASNYTGGLKQFANDLDTFASSMNDFYGRNEEDGKHRMFTYKNLTGHKHR
                     FANDVQISIGDAHSGYPVMNSSFSTNSTTLPTTPLNDWLIWHEVGHNAAETPLTVPGA
                     TEVANNVLALYMQDRYLGKMNRVADDITVAPEYLEESNGQAWARGGAGDRLLMYAQLK
                     EWAEKNFDIKKWYPEGELPKFFSDREGMKGWNLFQLMHRKARGDDVGDKTFGGKNYCA
                     ESNGNAADTLMLCASWVAQTDLSEFFKKWNPGANAYQLPGASEMSFEGGVSQSAYNTL
                     ASLKLPKPEQGPETINKVTEHKMSVESGSAVCEYRVTNEWGSGFTASIRITNNGSSTI
                     NGWSVSWNYTDGSRVTSSWNAGLSGANPYSATPVGWNTSIPIGSSVEFGVQGNNGSSR
                     AQVPAVTGAICGGQGSSAPSSVASSSSSSSVVSSTPRSSSSSVSSSVPGTSSSSSSSV
                     LTGAQACNWYGTLTPLCNNTSNGWGYEDGRSCVARTTCSAQPAPYGIVSTSSSTPLSS
                     SSSSRSSVASSSSLSSATSSSASSVSSVPPIDGGCNGYATRYWDCCKPHCGWSANVPS
                     LVSPLQSCSANNTRLSDVSVGSSCDGGGGYMCWDKIPFAVSPTLAYGYAATSSGDVCG
                     RCYQLQFTGSSYNAPGDPGSAALAGKTMIVQATNIGYDVSGGQFDILVPGGGVGAFNA
                     CSAQWGVSNAELGAQYGGFLAACKQQLGYNASLSQYKSCVLNRCDSVFGSRGLTQLQQ
                     GCTWFAEWFEAADNPSLKYKEVPCPAELTTRSGMNRSILNDIRNTCP"
ORIGIN      
          1 TTGACAATTA ATCATCCGGC TCGTATAATG TGTGGAATTG TGAGCGGATA ACAATTTCAC
         61 ACAGGAAACA GACCGGTACC atgaataaga aatttaaata taagaaatcg cttttagcgg
        121 ctattttgag tgcaaccctg ttagccggtt gtgatggcgg tggctccgga tcttcctccg
        181 atacgccgcc tgtagattct ggaacagggt ctttgccgga agtgaaacct gatccaacac
        241 caaacccgga gccgacgcct gagccaacgc cggacccaga acctacgccg gaaccgacac
        301 ctgatcctga gccaacacca gaaccggagc cagaacctgt tcctacgaaa acgggttatc
        361 tgactctggg cggaagcctg cgggtaactg gtgatatcac ctgtaatgat gaatccagcg
        421 atggctttac ctttacacca ggcgacaaag tcacctgtgt ggcagggaac aacacgacaa
        481 ttgctacctt cgacacccag tcagaagctg cgcgtagcct gcgtgcggtt gaaaaagtgt
        541 cgtttagtct tgaggacgcg caagaactgg cgggttccga caacaagaaa agcaatgcgc
        601 tctcgctggt cacctccatg aacagttgcc cggcgaatac agaacaggtg tgcctggagt
        661 tctcctcggt gatcgagagt aaacgtttcg actcgctgta taagcaaatc gatctggcac
        721 cggaagaatt caaaaagctg gtcaatgaag aggtggaaaa caatgccgcg accgataaag
        781 cgccatccac tcatacttca ccggtcgtgc ccgccaccac tccgggaaca aaaccggatc
        841 taaacgcttc cttcgtgtcg gctaacgcgg aacagtttta tcagtatcaa cccactgaaa
        901 tcattctctc tgaaggtcga ctggtcgata gtcaggggga tggtgttgtt ggtgtcaact
        961 attacaccaa ttccggccgt ggtgtaaccg gagaaaacgg ggaattttcc tttagttggg
       1021 gggaaaccat ctcctttggc atcgacactt ttgagcttgg ttctgtgcgt ggtaacaagt
       1081 cgactattgc attgactgaa ctgggtgatg aagttcgcgg ggcaaatatc gatcagttga
       1141 ttcaccgcta ttcgaaggct ggacaaaatc acacgcgtgt agttccggat gaagtgcgca
       1201 aggtttttgc tgaatatccc aacgtgatta acgagattat caatctctcg ttatccaatg
       1261 gtgcgacgct gggggaaggt gagcaagtcg ttaatctgcc taacgaattt atcgagcagt
       1321 ttaagacggg tcaggccaaa gagatcgata ccgcgatttg tgcgaaaacc gatggttgta
       1381 acgaggctcg ctggttctcg ctgacaacgc gcaatgttaa tgacggccag attcagggcg
       1441 ttatcaacaa gctgtggggc gtggatacga actacaaatc tgtcagtaag ttccatgtat
       1501 tccatgactc taccaacttc tatggcagca cgggtaatgc gcgcggtcag gcggtggtga
       1561 atatctccaa cgcggccttc ccgattctga tggcgcgtaa tgataaaaac tactggctgg
       1621 cgtttggcga aaaacgcgcc tgggataaaa atgagctggc gtacattact gaagcgcctt
       1681 ccattgtgcg accagagaac gtgacacgcg aaaccgccac cttcaacctg ccgtttatct
       1741 cgctggggca agtgggcgat ggcaagctga tggttatcgg taacccacac tacaacagca
       1801 tcctgcgttg cccgaacggc tacagctgga acgggggcgt taataaagac ggacagtgta
       1861 cgctcaacag cgacccggat gacatgaaga acttcatgga gaacgtgctg cgctatctgt
       1921 caaatgatcg ctggttgccg gatgcaaaat ccagtatgac cgtgggtact aacctggaca
       1981 cggtatattt caaaaaacat ggtcaggtgc tgggaaatag cgcaccgttt gcgttccaca
       2041 aggatttcac tggcatcacg gtcaaaccaa tgaccagcta tggcaatctg aatccagatg
       2101 aagttcctct gttgatcctc aatggctttg aatacgtcac acaatggggt agcgatcctt
       2161 actccattcc tctgcgcgca gataccagca aaccgaagct gacccagcag gatgtgaccg
       2221 atttgatcgc ctatatgaac aaaggtggat cggtgctgat catggaaaac gtgatgagca
       2281 atcttaagga agagagcgca tctggctttg tacgtctgct tgatgccgca ggtttgtcga
       2341 tggcgcttaa caagtcggta gtaaataacg atccgcaagg ctaccctgac cgtgttcgtc
       2401 aacgacgttc aacgccaatt tgggtctatg agcgttatcc ggctgtcgat ggtaaaccac
       2461 cgtataccat tgatgacacc acgaaagaag ttatctggaa atatcagcaa gaaaacaaac
       2521 ctgatgacaa accgaagctg gaagttgcca gctggcagga agaagttgag ggtaaacagg
       2581 taacccaatt cgcctttatt gatgaagccg accacaaaac gcctgagtca ctggctgcgg
       2641 caaaacagag aattctggac gcgttcccag ggctggaagt gtgtaaggat tctgactatc
       2701 actatgaggt caactgtctg gaataccgcc caggcacggg tgtgccggta accggtggca
       2761 tgtatgttcc gcagtatacg cagctggatc ttggagctga cactgcgaaa gcgatgctgc
       2821 aggctgcgga tttaggcacc aatattcagc gcctgtatca gcatgagctt tatttccgta
       2881 ccaatggccg ccagggtgag cgtctcaaca gcgtcgatct ggaacgttta taccaaaaca
       2941 tgtccgtctg gctgtggaac gagacgaaat atcgttatga agagggtaaa gaagacgagc
       3001 tgggctttaa aacgttcact gagtttctga actgctacac caacaatgca tacgttggca
       3061 cgcagtgttc cgctgagctg aaaaaatcgc tgatcgataa caagatgatt tacggtgaag
       3121 aaagcagcaa agcgggcatg atgaacccga gctacccgct caactatatg gaaaaaccgc
       3181 tgacacgcct gatgctgggc cgttcctggt gggatctgaa catcaaagtt gatgttgaga
       3241 agtatccggg agcagtatcg gaagagggac agaacgttac tgaaaccatc agcctgtact
       3301 cgaatccgac caaatggttt gcaggtaaca tgcagtcaac tggcctgtgg gcaccggctc
       3361 agaaagaggt caccattaag tccaatgcga acgttcctgt gaccgtcacc gtggcgctgg
       3421 ctgacgacct gaccggaaga gagaagcatg aagtcgcgct gaaccgtccg ccaagagtaa
       3481 ccaaaacgta ctctctggac gctagtggta cggtgaaatt caaggtgcct tacggtggtc
       3541 tgatttatat caaaggcgac agcaaagaca atgaatctgc cagcttcacc tttactggtg
       3601 tggtaaaagc accgttctat aaagacggcg catggaaaaa cgatctgaac tcaccggctc
       3661 cgctgggtga gctggaatca gacgctttcg tttataccgc accgaagaag aacctgaatg
       3721 ccagcaatta cactggcgga ctgaagcaat tcgctaacga tctggatacc tttgccagct
       3781 cgatgaatga tttctacggt cgtaatgagg aagacggtaa gcaccggatg tttacctata
       3841 aaaacttgac gggccacaag catcgtttcg ccaacgatgt gcagatctcc atcggtgatg
       3901 cgcattcggg ttatccggta atgaacagca gcttctcgac gaacagcacc acgctgccga
       3961 cgacgccgct gaacgactgg ctgatctggc acgaagtagg gcacaacgcc gcagaaacgc
       4021 cgctgactgt tccaggcgcg accgaagtgg cgaacaacgt gctggcgctg tacatgcagg
       4081 atcgttatct cggcaagatg aaccgtgtcg ctgacgatat taccgtcgca ccggaatatc
       4141 tggaggagag caacggtcag gcatgggcgc gcggcggtgc gggtgaccgt ctgctgatgt
       4201 acgcgcagct gaaggaatgg gcagagaaaa actttgatat caagaaatgg tatccagaag
       4261 gtgaattgcc gaagttcttc agcgatcgtg aagggatgaa aggctggaac ctgttccagt
       4321 tgatgcaccg taaagcgcgc ggcgatgacg ttggtgacaa gacctttggt ggcaagaatt
       4381 actgtgctga atccaacggt aacgctgcgg acacgctgat gctgtgtgcc tcctgggtcg
       4441 cccagacgga tctttcggag ttctttaaga aatggaatcc gggtgcgaat gcttaccagc
       4501 tgccgggggc gagcgagatg agcttcgagg gcggtgtgag ccagtcggcg tacaacacgc
       4561 tggcgtcact caagctgccg aaaccggaac agggaccgga aaccattaac aaggttaccg
       4621 agcataagat gtctgtcgag agcGgatccG CAGTTTGTGA ATATCGTGTT ACCAATGAAT
       4681 GGGGTAGCGG TTTTACCGCA AGCATTCGTA TTACCAATAA TGGTAGCAGC ACAATTAATG
       4741 GTTGGAGCGT TAGCTGGAAT TACACCGATG GTAGCCGTGT TACCAGCAGC TGGAATGCAG
       4801 GTCTGAGCGG TGCAAATCCG TATAGCGCAA CACCGGTTGG TTGGAATACC AGCATTCCGA
       4861 TTGGTAGCAG CGTTGAATTT GGTGTTCAGG GTAATAATGG TAGTAGCCGT GCACAGGTTC
       4921 CGGCAGTTAC CGGTGCAATT TGTGGTGGTC AGGGTAGCAG CGCACCGAGC AGCGTTGCAA
       4981 GCAGCAGCAG CTCTAGCAGC GTTGTTAGCA GCACACCGCG TAGCAGCAGC AGTAGCGTTA
       5041 GCAGCAGCGT TCCGGGTACA AGCTCAAGCA GTAGCTCAAG CGTTCTGACC GGTGCACAGG
       5101 CATGTAATTG GTATGGCACC CTGACACCGC TGTGTAATAA TACCAGCAAT GGTTGGGGCT
       5161 ATGAAGATGG TCGTAGCTGT GTTGCACGTA CCACCTGTAG CGCACAGCCG GCACCGTATG
       5221 GTATTGTTAG CACCAGCAGC AGTACACCGC TGAGCAGCTC AAGTAGCAGC CGTAGCTCAG
       5281 TGGCAAGTTC AAGCAGCCTG AGCAGCGCTA CCAGTAGCTC CGCATCAAGC GTTAGCAGTG
       5341 TTCCGCCGAT TGATGGTGGT TGTAATGGTT ATGCAACCCG TTATTGGGAT TGTTGTAAAC
       5401 CGCATTGTGG TTGGAGCGCA AATGTTCCGA GCCTGGTTAG TCCGCTGCAG AGCTGTAGCG
       5461 CAAATAATAC CCGTCTGAGT GATGTTTCAG TTGGTAGCAG CTGTGATGGT GGTGGTGGTT
       5521 ATATGTGTTG GGATAAAATT CCGTTTGCAG TTAGCCCGAC CCTGGCATAT GGTTATGCTG
       5581 CGACCAGCAG CGGTGATGTT TGCGGTCGTT GTTATCAGCT GCAGTTTACC GGTAGCAGCT
       5641 ATAATGCACC GGGTGATCCA GGTAGCGCAG CACTGGCAGG TAAAACCATG ATTGTTCAGG
       5701 CAACCAATAT TGGCTATGAT GTTAGCGGTG GCCAGTTTGA TATTCTGGTT CCGGGTGGTG
       5761 GTGTTGGTGC ATTTAATGCA TGTAGTGCAC AGTGGGGTGT TAGCAATGCA GAACTGGGTG
       5821 CACAGTATGG TGGTTTTCTG GCAGCATGTA AACAGCAGCT GGGTTATAAT GCAAGCCTGA
       5881 GCCAGTATAA AAGCTGTGTT CTGAATCGTT GCGATAGCGT TTTTGGCAGC CGTGGTCTGA
       5941 CACAGCTGCA GCAGGGTTGT ACCTGGTTTG CAGAATGGTT TGAAGCAGCA GATAATCCGA
       6001 GCCTGAAATA TAAAGAAGTT CCTTGTCCGG CAGAACTGAC CACCCGTAGC GGTATGAATC
       6061 GTAGCATTCT GAATGATATT CGTAATACCT GCCCGtaaAa gcttggctgt tttggcggat
       6121 gagagaagat tttcagcctg atacagatta aatcagaacg cagaagcggt ctgataaaac
       6181 agaatttgcc tggcggcagt agcgcggtgg tcccacctga ccccatgccg aactcagaag
       6241 tgaaacgccg tagcgccgat ggtagtgtgg ggtctcccca tgcgagagta gggaactgcc
       6301 aggcatcaaa taaaacgaaa ggctcagtcg aaagactggg cctttcgttt tatctgttgt
       6361 ttgtcggtga acgctctcct gagtaggaca aatccgccgg gagcggattt gaacgttgcg
       6421 aagcaacggc ccggagggtg gcgggcagga cgcccgccat aaactgccag gcatcaaatt
       6481 aagcagaagg ccatcctgac ggatggcctt tttgcgtttc tacaaactct tttgtttatt
       6541 tttctaaata cattcaaata tgtatccgct catgagacaa taaccctgat aaatgcttca
       6601 ataatattga aaaaggaaga gtatgagtat tcaacatttc cgtgtcgccc ttattccctt
       6661 ttttgcggca ttttgccttc ctgtttttgc tcacccagaa acgctggtga aagtaaaaga
       6721 tgctgaagat cagttgggtg cacgagtggg ttacatcgaa ctggatctca acagcggtaa
       6781 gatccttgag agttttcgcc ccgaagaacg ttttccaatg atgagcactt ttaaagttct
       6841 gctatgtggc gcggtattat cccgtgttga cgccgggcaa gagcaactcg gtcgccgcat
       6901 acactattct cagaatgact tggttgagta ctcaccagtc acagaaaagc atcttacgga
       6961 tggcatgaca gtaagagaat tatgcagtgc tgccataacc atgagtgata acactgcggc
       7021 caacttactt ctgacaacga tcggaggacc gaaggagcta accgcttttt tgcacaacat
       7081 gggggatcat gtaactcgcc ttgatcgttg ggaaccggag ctgaatgaag ccataccaaa
       7141 cgacgagcgt gacaccacga tgcctacagc aatggcaaca acgttgcgca aactattaac
       7201 tggcgaacta cttactctag cttcccggca acaattaata gactggatgg aggcggataa
       7261 agttgcagga ccacttctgc gctcggccct tccggctggc tggtttattg ctgataaatc
       7321 tggagccggt gagcgtgggt ctcgcggtat cattgcagca ctggggccag atggtaagcc
       7381 ctcccgtatc gtagttatct acacgacggg gagtcaggca actatggatg aacgaaatag
       7441 acagatcgct gagataggtg cctcactgat taagcattgg taactgtcag accaagttta
       7501 ctcatatata ctttagattg atttaaaact tcatttttaa tttaaaagga tctaggtgaa
       7561 gatccttttt gataatctca tgaccaaaat cccttaacgt gagttttcgt tccactgagc
       7621 gtcagacccc gtagaaaaga tcaaaggatc ttcttgagat cctttttttc tgcgcgtaat
       7681 ctgctgcttg caaacaaaaa aaccaccgct accagcggtg gtttgtttgc cggatcaaga
       7741 gctaccaact ctttttccga aggtaactgg cttcagcaga gcgcagatac caaatactgt
       7801 ccttctagtg tagccgtagt taggccacca cttcaagaac tctgtagcac cgcctacata
       7861 cctcgctctg ctaatcctgt taccagtggc tgctgccagt ggcgataagt cgtgtcttac
       7921 cgggttggac tcaagacgat agttaccgga taaggcgcag cggtcgggct gaacgggggg
       7981 ttcgtgcaca cagcccagct tggagcgaac gacctacacc gaactgagat acctacagcg
       8041 tgagctatga gaaagcgcca cgcttcccga agggagaaag gcggacaggt atccggtaag
       8101 cggcagggtc ggaacaggag agcgcacgag ggagcttcca gggggaaacg cctggtatct
       8161 ttatagtcct gtcgggtttc gccacctctg acttgagcgt cgatttttgt gatgctcgtc
       8221 aggggggcgg agcctatgga aaaacgccag caacgcggcc tttttacggt tcctggcctt
       8281 ttgctggcct tttgctcaca tgttctttcc tgcgttatcc cctgattctg tggataaccg
       8341 tattaccgcc tttgagtgag ctgataccgc tcgccgcagc cgaacgaccg agcgcagcga
       8401 gtcagtgagc gaggaagcgg aagagcgcct gatgcggtat tttctcctta cgcatctgtg
       8461 cggtatttca caccgcatat ggtgcactct cagtacaatc tgctctgatg ccgcatagtt
       8521 aagccagtat acactccgct atcgctacgt gactgggtca tggctgcgcc ccgacacccg
       8581 ccaacacccg ctgacgcgcc ctgacgggct tgtctgctcc cggcatccgc ttacagacaa
       8641 gctgtgaccg tctccgggag ctgcatgtgt cagaggtttt caccgtcatc accgaaacgc
       8701 gcgaggcagc agatcaattc gcgcgcgaag gcgaagcggc atgcatttac gttgacacca
       8761 tcgaatggtg caaaaccttt cgcggtatgg catgatagcg cccggaagag agtcaattca
       8821 gggtggtgaa tgtgaaacca gtaacgttat acgatgtcgc agagtatgcc ggtgtctctt
       8881 atcagaccgt ttcccgcgtg gtgaaccagg ccagccacgt ttctgcgaaa acgcgggaaa
       8941 aagtggaagc ggcgatggcg gagctgaatt acattcccaa ccgcgtggca caacaactgg
       9001 cgggcaaaca gtcgttgctg attggcgttg ccacctccag tctggccctg cacgcgccgt
       9061 cgcaaattgt cgcggcgatt aaatctcgcg ccgatcaact gggtgccagc gtggtggtgt
       9121 cgatggtaga acgaagcggc gtcgaagcct gtaaagcggc ggtgcacaat cttctcgcgc
       9181 aacgcgtcag tgggctgatc attaactatc cgctggatga ccaggatgcc attgctgtgg
       9241 aagctgcctg cactaatgtt ccggcgttat ttcttgatgt ctctgaccag acacccatca
       9301 acagtattat tttctcccat gaagacggta cgcgactggg cgtggagcat ctggtcgcat
       9361 tgggtcacca gcaaatcgcg ctgttagcgg gcccattaag ttctgtctcg gcgcgtctgc
       9421 gtctggctgg ctggcataaa tatctcactc gcaatcaaat tcagccgata gcggaacggg
       9481 aaggcgactg gagtgccatg tccggttttc aacaaaccat gcaaatgctg aatgagggca
       9541 tcgttcccac tgcgatgctg gttgccaacg atcagatggc gctgggcgca atgcgcgcca
       9601 ttaccgagtc cgggctgcgc gttggtgcgg atatctcggt agtgggatac gacgataccg
       9661 aagacagctc atgttatatc ccgccgttaa ccaccatcaa acaggatttt cgcctgctgg
       9721 ggcaaaccag cgtggaccgc ttgctgcaac tctctcaggg ccaggcggtg aagggcaatc
       9781 agctgttgcc cgtctcactg gtgaaaagaa aaaccaccct gGCGCCCAAT ACGCAAACCG
       9841 CCTCTCCCCG CGCGTTGGCC GATTCATTAA TGCAGCTGGC ACGACAGGTT TCCCGACTGG
       9901 AAAGCGGGCA GTGAGCGCAA CGCAATTAAT GTGAGTTAGC GCGAATTGAT CTGGTTTGAC
       9961 AGCTTATCAT CGACTGCACG GTGCACCAAT GCTTCTGGCG TCAGGCAGCC ATCGGAAGCT
      10021 GTGGTATGGC TGTGCAGGTC GTAAATCACT GCATAATTCG TGTCGCTCAA GGCGCACTCC
      10081 CGTTCTGGAT AATGTTTTTT GCGCCGACAT CATAACGGTT CTGGCAAATA TTCTGAAATG
      10141 AGCTG
//
